# Supplementary material for: Genome-wide screening identified SEC61A1 as an essential factor for mycolactone-dependent apoptosis in human premonocytic THP-1 cells
Source: PLoS Negl Trop Dis. 2022 Aug 8;16(8):e0010672. doi: 10.1371/journal.pntd.0010672 (PMC9387930; doi:10.1371/journal.pntd.0010672)
Supplement: S1 Data — Ranking of genes identified by MAGeCK screening after treatment with mycolactone from the GeCKO v2 library. (XLSX) [file pntd.0010672.s007.xlsx]

## Sheet: Data
Gene	num	neg|score	neg|p-value	neg|fdr	neg|rank	neg|good_gRNA	neg|lfc	pos|score	pos|p-value	pos|fdr	pos|rank	pos|good_gRNA	pos|lfc
SEC61A1	3	0.90282	0.90292	1	11959	0	7.681	7.4573e-05	0.00022802	0.217468	1	3	7.681
ZNF645	2	0.99989	0.99989	1	13340	0	10.43	0.0001054	0.00018501	0.190023	2	2	10.43
IPO5	3	0.75168	0.75173	1	9937	0	9.5071	0.00022371	0.00068555	0.416067	3	2	9.5071
CLEC12A	2	0.90162	0.90142	1	11945	0	9.977	0.00024857	0.00046754	0.363311	4	2	9.977
SULT1A3	1	0.99973	0.99975	1	13338	0	11.326	0.00027344	0.00027845	0.247855	5	1	11.326
R3HDML	2	0.99967	0.99966	1	13337	0	10.173	0.00033382	0.00062252	0.415594	6	2	10.173
RNF141	2	0.64463	0.64418	1	8499	0	7.0731	0.00034799	0.00065366	0.415606	7	2	7.0731
TNFRSF11B	3	0.99958	0.99958	1	13335	0	9.7128	0.00042478	0.0012639	0.482178	8	3	9.7128
ANKRD33	1	0.99953	0.99957	1	13333	0	11.244	0.00047231	0.00048978	0.363311	9	1	11.244
SGSH	2	0.99948	0.99946	1	13331	0	10.174	0.00052188	0.0010185	0.450795	10	2	10.174
MESP2	1	0.99948	0.99951	1	13330	0	11.22	0.00052202	0.00053576	0.376498	11	1	11.22
SULT1A2	2	0.35563	0.36568	1	4842	1	1.5314	0.00054681	0.0010667	0.450795	12	1	1.5314
SULT1A4	2	0.87001	0.8698	1	11507	0	9.7713	0.00054681	0.0010667	0.450795	13	2	9.7713
CENPV	2	0.99944	0.99943	1	13329	0	10.253	0.00055534	0.0010823	0.450795	14	2	10.253
TNFRSF25	3	0.81107	0.81082	1	10741	0	10.229	0.00062613	0.0018149	0.591041	15	3	10.229
PTOV1	1	0.99923	0.99928	1	13328	0	11.1	0.00077061	0.00079011	0.439563	16	1	11.1
HIST1H3C	2	0.99918	0.99917	1	13327	0	10.043	0.00081722	0.0015524	0.560209	17	2	10.043
FCRL2	1	0.99908	0.99911	1	13326	0	11.024	0.00091976	0.00093619	0.450795	18	1	11.024
PHLDB3	2	0.99907	0.99903	1	13325	0	10.008	0.00093336	0.00174	0.591041	19	2	10.008
DUPD1	1	0.99903	0.99907	1	13324	0	11.011	0.00096947	0.00097178	0.450795	20	1	11.011
SLC7A10	1	0.99888	0.99892	1	13321	0	10.954	0.0011186	0.0011142	0.450795	21	1	10.954
NNAT	2	0.99885	0.99881	1	13320	0	9.9778	0.0011497	0.0021879	0.62155	22	2	9.9778
SPANXB2	4	0.99878	0.99879	1	13318	0	9.2318	0.0012218	0.0044199	0.812085	23	4	9.2318
SPANXB1	4	0.99878	0.99879	1	13319	0	9.2318	0.0012218	0.0044199	0.812085	24	4	9.2318
HES7	1	0.99873	0.99879	1	13317	0	10.939	0.0012678	0.0012573	0.482178	25	1	10.939
AGXT2L1	2	0.15674	0.20343	0.988452	2407	1	0.66754	0.0013419	0.0025624	0.672394	26	1	0.66754
MRP63	4	0.99855	0.99856	1	13316	0	9.2129	0.0014529	0.0052475	0.81911	27	4	9.2129
DCXR	1	0.99848	0.99855	1	13315	0	10.874	0.0015164	0.0015146	0.560209	28	1	10.874
RUVBL1	1	0.99824	0.99828	1	13314	0	10.817	0.0017649	0.0017459	0.591041	29	1	10.817
CEP63	1	0.99819	0.99823	1	13313	0	10.809	0.0018147	0.0018053	0.591041	30	1	10.809
SETD6	2	0.99812	0.99806	1	13312	0	9.9247	0.0018752	0.0036369	0.812085	31	2	9.9247
UBL4B	1	0.99799	0.99804	1	13311	0	10.77	0.0020135	0.0020159	0.62155	32	1	10.77
PSMC2	2	0.99798	0.99791	1	13310	0	10.184	0.0020199	0.0039201	0.812085	33	2	10.184
TGM7	2	0.12588	0.18003	0.987357	2019	1	-0.015532	0.0020373	0.0039535	0.812085	34	1	-0.015532
ZNF513	1	0.99794	0.998	1	13308	0	10.77	0.0020632	0.0020693	0.62155	35	1	10.77
ZNRF1	1	0.99789	0.99796	1	13307	0	10.761	0.002113	0.0021197	0.62155	36	1	10.761
HRCT1	2	0.92998	0.92989	1	12305	0	9.8626	0.0021367	0.0041426	0.812085	37	2	9.8626
DOK3	3	0.83284	0.83245	1	11056	0	5.6041	0.0021611	0.0060254	0.81911	38	3	5.6041
COL6A3	1	0.99784	0.99791	1	13306	0	10.751	0.0021627	0.0021738	0.62155	39	1	10.751
GPLD1	2	0.46639	0.46728	1	6208	1	4.1847	0.0024346	0.0047225	0.81911	40	1	4.1847
CYB5R1	3	0.91727	0.9174	1	12121	0	10.019	0.0024465	0.006781	0.81911	41	3	10.019
ST6GALNAC1	3	0.57884	0.58391	1	7652	1	9.1804	0.002459	0.0068099	0.81911	42	2	9.1804
MFN1	1	0.99754	0.99759	1	13304	0	10.684	0.002461	0.0024652	0.672394	43	1	10.684
WBP2	1	0.99749	0.99755	1	13303	0	10.678	0.0025107	0.002512	0.672394	44	1	10.678
ZNF92	1	0.99744	0.9975	1	13302	0	10.673	0.0025604	0.0025683	0.672394	45	1	10.673
FABP3	3	0.99741	0.99743	1	13301	0	9.339	0.0025879	0.0071821	0.81911	46	3	9.339
PRKAB1	3	0.78842	0.78832	1	10419	0	9.6013	0.0026079	0.0072341	0.81911	47	3	9.6013
C19orf18	2	0.81164	0.81113	1	10751	0	9.306	0.0026332	0.0051333	0.81911	48	2	9.306
MRPS16	3	0.99733	0.99735	1	13300	0	9.8282	0.0026731	0.0074031	0.81911	49	3	9.8282
ARL6IP1	1	0.99729	0.99735	1	13299	0	10.664	0.0027096	0.0027114	0.696211	50	1	10.664
PRKAR2A	2	0.034059	0.061991	0.930178	665	1	-0.66848	0.0027325	0.0053268	0.81911	51	1	-0.66848
PIGQ	1	0.99722	0.99728	1	13298	0	10.656	0.0027841	0.0027893	0.70269	52	1	10.656
LRP10	4	0.5972	0.62694	1	7911	1	9.7261	0.0029271	0.01042	0.81911	53	3	9.7261
KLHDC9	2	0.7026	0.70217	1	9267	0	8.3209	0.0029311	0.0056976	0.81911	54	2	8.3209
TFCP2L1	1	0.99704	0.99712	1	13297	0	10.652	0.0029581	0.0029687	0.720702	55	1	10.652
RGS20	1	0.99689	0.99699	1	13296	0	10.643	0.0031073	0.0031089	0.741248	56	1	10.643
SRSF11	1	0.99679	0.99689	1	13294	0	10.628	0.0032067	0.0031971	0.748914	57	1	10.628
TUBB1	2	0.99665	0.99662	1	13293	0	9.7735	0.0033547	0.0064688	0.81911	58	2	9.7735
ITGA6	2	0.98417	0.98419	1	13099	0	10.083	0.0037253	0.0071673	0.81911	59	2	10.083
MTUS1	1	0.99625	0.99637	1	13289	0	10.579	0.0037536	0.0037214	0.812085	60	1	10.579
PNPO	2	0.99621	0.99615	1	13288	0	9.8353	0.0037852	0.0072726	0.81911	61	2	9.8353
C19orf77	3	0.18535	0.28965	0.988452	2769	1	9.9434	0.0037936	0.010412	0.81911	62	2	9.9434
TMEM240	2	0.59392	0.59363	1	7838	0	5.6976	0.0038245	0.0073394	0.81911	63	1	5.6976
SLC22A5	1	0.9961	0.99623	1	13287	0	10.573	0.0039028	0.0038601	0.812085	64	1	10.573
CNTNAP2	2	0.85175	0.85135	1	11297	0	9.4207	0.0039238	0.0075284	0.81911	65	2	9.4207
XPOT	3	0.9959	0.99595	1	13285	0	9.4255	0.004097	0.011225	0.81911	66	3	9.4255
PRDM16	3	0.37611	0.42907	1	5067	1	1.0161	0.0042448	0.011618	0.81911	67	2	1.0161
ANKRD36	1	0.99575	0.99589	1	13283	0	10.558	0.0042508	0.0042286	0.812085	68	1	10.558
ZBTB12	1	0.9957	0.99584	1	13282	0	10.837	0.0043005	0.0042746	0.812085	69	1	10.837
PROC	1	0.99565	0.99579	1	13280	0	10.556	0.0043502	0.004308	0.812085	70	1	10.556
PLCB1	2	0.4184	0.42187	1	5618	1	2.2555	0.0044199	0.0085006	0.81911	71	1	2.2555
TDRD6	1	0.99558	0.99571	1	13279	0	10.553	0.0044248	0.0043702	0.812085	72	1	10.553
NRG2	1	0.9955	0.99564	1	13278	0	10.552	0.0044994	0.0044399	0.812085	73	1	10.552
SF3B3	2	0.85035	0.84993	1	11277	0	9.3922	0.0046183	0.0088758	0.81911	74	2	9.3922
B3GALT6	2	0.99536	0.99529	1	13276	0	10.038	0.0046392	0.0089107	0.81911	75	2	10.038
C12orf42	4	0.17225	0.28621	0.988452	2600	1	8.9189	0.0046652	0.016282	0.820909	76	3	8.9189
SNF8	2	0.99462	0.99455	1	13259	0	10.182	0.0047175	0.0090797	0.81911	77	2	10.182
ACTG1	1	0.99525	0.99539	1	13274	0	10.545	0.0047479	0.004695	0.81911	78	1	10.545
PIP	3	0.99523	0.99528	1	13273	0	9.1892	0.0047684	0.013056	0.81911	79	3	9.1892
MXRA5	2	0.95654	0.95658	1	12679	0	9.8297	0.0048167	0.0092955	0.81911	80	2	9.8297
MYOZ1	1	0.99515	0.99531	1	13271	0	10.527	0.0048474	0.0047825	0.81911	81	1	10.527
PKHD1L1	1	0.9951	0.99525	1	13270	0	10.525	0.0048971	0.004833	0.81911	82	1	10.525
THEM6	3	0.14475	0.23461	0.988452	2253	1	9.8379	0.0049882	0.013632	0.81911	83	2	9.8379
FOXB1	1	0.99495	0.99509	1	13267	0	10.52	0.0050462	0.0049954	0.81911	84	1	10.52
TMEM26	3	0.85293	0.85271	1	11308	0	7.4539	0.0051368	0.014046	0.81911	85	3	7.4539
C2orf88	1	0.9948	0.99493	1	13265	0	10.513	0.0051954	0.0051362	0.81911	86	1	10.513
C22orf46	2	0.97789	0.97789	1	12999	0	9.9618	0.0052134	0.010035	0.81911	87	2	9.9618
BLOC1S5	2	0.99475	0.99466	1	13263	0	10.036	0.0052507	0.010107	0.81911	88	2	10.036
DZANK1	2	0.99473	0.99464	1	13262	0	9.7728	0.0052724	0.010139	0.81911	89	2	9.7728
COMT	1	0.99471	0.99483	1	13261	0	10.511	0.0052948	0.0052438	0.81911	90	1	10.511
LYZL6	2	0.66531	0.66479	1	8782	0	7.3673	0.0053126	0.010208	0.81911	91	2	7.3673
ZNF746	1	0.99466	0.99478	1	13260	0	10.509	0.0053445	0.0052986	0.81911	92	1	10.509
FBXO22	1	0.99451	0.99465	1	13257	0	10.506	0.0054937	0.0054403	0.81911	93	1	10.506
PSMC1	1	0.99446	0.99461	1	13256	0	10.499	0.0055434	0.0054937	0.81911	94	1	10.499
PI15	2	0.026912	0.049393	0.930178	536	1	-0.37177	0.0055605	0.01067	0.81911	95	1	-0.37177
DNAJA3	3	0.66862	0.66865	1	8832	0	9.8726	0.0055749	0.015235	0.819138	96	2	9.8726
ZNF436	2	0.59392	0.59363	1	7873	0	5.6266	0.0057092	0.010965	0.81911	97	1	5.6266
TFAP4	2	0.99421	0.99417	1	13254	0	9.8262	0.0057861	0.0111	0.81911	98	2	9.8262
ENC1	1	0.99421	0.99435	1	13253	0	10.474	0.005792	0.0057473	0.81911	99	1	10.474
CDRT15	3	0.99414	0.99416	1	13252	0	9.2177	0.0058609	0.015992	0.820909	100	3	9.2177
THUMPD2	1	0.99411	0.99425	1	13251	0	10.473	0.0058914	0.0058415	0.81911	101	1	10.473
C5orf34	2	0.99403	0.99401	1	13250	0	9.8433	0.005969	0.011441	0.81911	102	2	9.8433
KDR	1	0.99401	0.99416	1	13248	0	10.472	0.0059909	0.0059327	0.81911	103	1	10.472
GCC1	1	0.99401	0.99416	1	13249	0	10.472	0.0059909	0.0059327	0.81911	104	1	10.472
LRRC18	1	0.99391	0.99407	1	13247	0	10.471	0.0060903	0.0060446	0.81911	105	1	10.471
CNIH4	1	0.99376	0.99391	1	13245	0	10.463	0.0062394	0.0062004	0.81911	106	1	10.463
RCC1	1	0.99371	0.99385	1	13244	0	10.46	0.0062892	0.0062545	0.81911	107	1	10.46
CCDC24	3	0.97287	0.97299	1	12922	0	9.8434	0.0064079	0.01741	0.820909	108	3	9.8434
NRGN	1	0.99356	0.9937	1	13242	0	10.457	0.0064383	0.006411	0.81911	109	1	10.457
POTEF	4	0.72888	0.73055	1	9632	1	4.9895	0.0065901	0.022599	0.862842	110	2	4.9895
PKIA	2	0.85104	0.85062	1	11284	0	9.3355	0.0067005	0.012775	0.81911	111	2	9.3355
CDC42EP4	2	0.99329	0.99328	1	13240	0	9.6281	0.006713	0.012788	0.81911	112	2	9.6281
PHKG2	1	0.99321	0.99332	1	13239	0	10.451	0.0067863	0.0067602	0.81911	113	1	10.451
KCNN4	2	0.0038245	0.0073394	0.858502	90	1	-0.84996	0.0067996	0.012946	0.81911	114	1	-0.84996
DLG2	2	0.99312	0.9931	1	13238	0	9.6414	0.0068811	0.013086	0.81911	115	2	9.6414
GNB2	2	0.9931	0.99308	1	13237	0	9.7653	0.0069017	0.013124	0.81911	116	2	9.7653
TMEM159	3	0.99293	0.99295	1	13236	0	9.4849	0.007073	0.019165	0.835188	117	3	9.4849
ZNF345	2	0.90377	0.9036	1	11971	0	9.6848	0.0070968	0.013469	0.81911	118	2	9.6848
TMOD4	1	0.99284	0.99294	1	13235	0	10.438	0.0071592	0.007128	0.81911	119	1	10.438
RBKS	1	0.99284	0.99294	1	13234	0	10.438	0.0071592	0.007128	0.81911	120	1	10.438
EVPLL	2	0.99281	0.99279	1	13233	0	9.6032	0.0071896	0.013654	0.81911	121	2	9.6032
MNF1	2	0.59392	0.59363	1	7849	0	5.5981	0.0071959	0.01366	0.81911	122	1	5.5981
COL18A1	2	0.4954	0.49544	1	6537	1	4.5059	0.007295	0.013835	0.81911	123	1	4.5059
SLC9A3R2	1	0.99267	0.99275	1	13231	0	10.432	0.0073332	0.0072882	0.81911	124	1	10.432
DRD3	2	0.79838	0.79787	1	10560	0	9.0731	0.0073941	0.014035	0.81911	125	2	9.0731
GPIHBP1	2	0.99259	0.99258	1	13230	0	9.5924	0.0074062	0.014052	0.81911	126	2	9.5924
VPS45	1	0.99257	0.99266	1	13229	0	10.419	0.0074326	0.0073898	0.81911	127	1	10.419
HIRA	1	0.99252	0.99261	1	13228	0	10.417	0.0074824	0.0074432	0.81911	128	1	10.417
C9orf85	1	0.99247	0.99257	1	13227	0	10.416	0.0075321	0.0074832	0.81911	129	1	10.416
SCUBE3	2	0.79646	0.79595	1	10534	0	9.062	0.0075922	0.014392	0.81911	130	2	9.062
TMEM42	1	0.99239	0.9925	1	13226	0	10.415	0.0076066	0.0075514	0.81911	131	1	10.415
HSPA6	2	0.63316	0.63279	1	8356	0	6.3179	0.0076912	0.014582	0.81911	132	2	6.3179
KLHL31	2	0.9923	0.99226	1	13225	0	9.6689	0.0076957	0.014593	0.81911	133	2	9.6689
C6orf47	2	0.9923	0.99226	1	13224	0	9.5919	0.0076957	0.014593	0.81911	134	2	9.5919
OR4F17	4	0.90016	0.90059	1	11913	0	9.364	0.0077326	0.026283	0.862842	135	4	9.364
OR4F4	4	0.90016	0.90059	1	11914	0	9.364	0.0077326	0.026283	0.862842	136	4	9.364
ZNF488	2	0.92094	0.9207	1	12173	0	9.7439	0.0078893	0.014967	0.819138	137	2	9.7439
MEGF6	2	0.99204	0.99201	1	13223	0	9.7756	0.0079551	0.015074	0.819138	138	2	9.7756
ZMAT4	2	0.82913	0.82872	1	11002	0	9.22	0.0079884	0.015134	0.819138	139	2	9.22
A1BG	1	0.9917	0.99181	1	13218	0	10.391	0.0083027	0.0082618	0.81911	140	1	10.391
ANKHD1-EIF4EBP3	1	0.9917	0.99181	1	13219	0	10.391	0.0083027	0.0082618	0.81911	141	1	10.391
MRPL23	1	0.99157	0.99169	1	13217	0	10.389	0.008427	0.0083916	0.81911	142	1	10.389
PNLIP	2	0.99148	0.99142	1	13216	0	9.738	0.0085237	0.01612	0.820909	143	2	9.738
SMIM22	2	0.99139	0.99133	1	13215	0	9.6235	0.0086065	0.016256	0.820909	144	2	9.6235
LRP1	1	0.99137	0.99149	1	13214	0	10.378	0.0086258	0.0085859	0.81911	145	1	10.378
C11orf91	1	0.9913	0.99142	1	13213	0	10.376	0.0087004	0.008666	0.81911	146	1	10.376
WDR53	2	0.99123	0.99116	1	13212	0	9.5472	0.0087687	0.016555	0.820909	147	2	9.5472
SYT11	2	0.98999	0.98996	1	13192	0	10.029	0.00883	0.016676	0.820909	148	2	10.029
KRTAP27-1	3	0.93578	0.93603	1	12383	0	9.7675	0.0089172	0.024005	0.862842	149	3	9.7675
HTRA3	1	0.99108	0.99119	1	13210	0	10.366	0.0089241	0.0088721	0.81911	150	1	10.366
ATP13A5	1	0.99103	0.99113	1	13209	0	10.365	0.0089738	0.0089225	0.81911	151	1	10.365
NAV3	2	0.99098	0.99091	1	13208	0	9.5486	0.0090172	0.017017	0.820909	152	2	9.5486
GSDMD	1	0.99093	0.99103	1	13207	0	10.364	0.0090733	0.0090197	0.81911	153	1	10.364
TBXAS1	1	0.99088	0.99099	1	13206	0	10.363	0.009123	0.0090686	0.81911	154	1	10.363
KDM5D	3	0.92575	0.92586	1	12243	0	8.7825	0.0091447	0.024608	0.862842	155	3	8.7825
SHMT1	1	0.99083	0.99093	1	13205	0	10.362	0.0091727	0.0091138	0.81911	156	1	10.362
HK2	2	0.9908	0.99075	1	13204	0	9.6949	0.0091975	0.017358	0.820909	157	2	9.6949
PABPC3	4	0.87759	0.87805	1	11611	0	9.1231	0.0092711	0.031249	0.87684	158	4	9.1231
ESYT3	2	0.48429	0.48453	1	6405	1	4.5033	0.0092754	0.017501	0.820909	159	1	4.5033
MN1	2	0.99071	0.99065	1	13203	0	9.6653	0.0092931	0.017538	0.820909	160	2	9.6653
WDR7	1	0.99063	0.99073	1	13202	0	10.356	0.0093716	0.009323	0.81911	161	1	10.356
ISM2	1	0.99058	0.9907	1	13200	0	10.354	0.0094213	0.0093734	0.81911	162	1	10.354
ZNF2	3	0.50641	0.52383	1	6683	1	7.6952	0.0094411	0.025353	0.862842	163	2	7.6952
WNT8A	3	0.46742	0.49367	1	6220	1	9.7515	0.0094892	0.025475	0.862842	164	2	9.7515
KCNH2	2	0.99046	0.9904	1	13199	0	9.981	0.0095391	0.018033	0.821765	165	2	9.981
GRIN2A	1	0.99043	0.99056	1	13198	0	10.352	0.0095704	0.0095306	0.81911	166	1	10.352
ZNF787	2	0.99031	0.99025	1	13196	0	9.8331	0.0096902	0.018301	0.822732	167	2	9.8331
HES5	1	0.99018	0.99029	1	13195	0	10.349	0.009819	0.009799	0.81911	168	1	10.349
ZNHIT1	2	0.99018	0.99013	1	13194	0	9.5743	0.0098228	0.018536	0.827726	169	2	9.5743
CANX	3	0.92906	0.92921	1	12292	0	9.7429	0.0098718	0.026488	0.862842	170	3	9.7429
C6orf57	1	0.99001	0.99012	1	13193	0	10.346	0.009993	0.0099651	0.81911	171	1	10.346
CCDC85C	2	0.98999	0.98996	1	13191	0	9.6081	0.010011	0.018864	0.834027	172	2	9.6081
SI	2	0.98999	0.98996	1	13190	0	9.7976	0.010011	0.018864	0.834027	173	2	9.7976
BRF1	1	0.98993	0.99004	1	13189	0	10.343	0.010068	0.010033	0.81911	174	1	10.343
KRTAP19-3	1	0.98988	0.98999	1	13188	0	10.343	0.010117	0.010082	0.81911	175	1	10.343
TMEM223	1	0.98981	0.98992	1	13186	0	10.341	0.010192	0.01015	0.81911	176	1	10.341
PCSK4	3	0.91376	0.91386	1	12088	0	9.737	0.010253	0.02744	0.862842	177	3	9.737
BAG2	2	0.90992	0.90969	1	12046	0	9.5287	0.010265	0.019336	0.835188	178	2	9.5287
SMARCA1	1	0.98968	0.98981	1	13185	0	10.339	0.010316	0.010293	0.81911	179	1	10.339
ANXA1	1	0.98958	0.98972	1	13183	0	10.333	0.010416	0.010387	0.81911	180	1	10.333
KRT79	2	0.98958	0.98954	1	13182	0	9.5862	0.010423	0.019617	0.835188	181	2	9.5862
PDIA6	2	0.98956	0.98952	1	13181	0	9.5006	0.010443	0.01965	0.835188	182	2	9.5006
MRPL18	1	0.98944	0.98958	1	13180	0	10.331	0.010565	0.010529	0.81911	183	1	10.331
HID1	3	0.98942	0.98939	1	13179	0	9.2942	0.010579	0.028258	0.868498	184	3	9.2942
CXXC4	1	0.98936	0.9895	1	13178	0	10.328	0.010639	0.010613	0.81911	185	1	10.328
ADO	1	0.98936	0.9895	1	13177	0	10.328	0.010639	0.010613	0.81911	186	1	10.328
PARP2	1	0.98924	0.9894	1	13176	0	10.325	0.010764	0.01072	0.81911	187	1	10.325
DNAJB11	1	0.98919	0.98935	1	13175	0	10.324	0.010813	0.01077	0.81911	188	1	10.324
TMBIM1	2	0.98914	0.98912	1	13174	0	9.6639	0.010859	0.02043	0.841905	189	2	9.6639
DBT	1	0.98904	0.98921	1	13173	0	10.32	0.010963	0.010916	0.81911	190	1	10.32
NUP210L	2	0.98903	0.989	1	13172	0	9.8033	0.010973	0.020629	0.842326	191	2	9.8033
PIKFYVE	1	0.98899	0.98916	1	13171	0	10.32	0.011012	0.01096	0.81911	192	1	10.32
TNNI3	1	0.98889	0.98906	1	13169	0	10.316	0.011112	0.011061	0.81911	193	1	10.316
ANAPC11	2	0.95285	0.95285	1	12630	0	9.7133	0.011155	0.02099	0.846714	194	2	9.7133
PSKH1	3	0.98884	0.98885	1	13168	0	9.1955	0.011161	0.029737	0.872071	195	3	9.1955
ALKBH6	1	0.98881	0.98899	1	13166	0	10.315	0.011186	0.011146	0.81911	196	1	10.315
ATG9A	1	0.98881	0.98899	1	13167	0	10.315	0.011186	0.011146	0.81911	197	1	10.315
EIF2B4	1	0.98871	0.98888	1	13164	0	10.314	0.011286	0.011233	0.81911	198	1	10.314
CD38	1	0.98871	0.98888	1	13165	0	10.314	0.011286	0.011233	0.81911	199	1	10.314
HCK	1	0.98857	0.98871	1	13163	0	10.311	0.011435	0.011381	0.81911	200	1	10.311
UBA5	1	0.98844	0.98858	1	13161	0	10.309	0.011559	0.011508	0.81911	201	1	10.309
CST9	1	0.98839	0.98852	1	13160	0	10.302	0.011609	0.011555	0.81911	202	1	10.302
PCDHB14	2	0.98837	0.98834	1	13159	0	9.541	0.011634	0.021913	0.858023	203	2	9.541
WDR4	2	0.98837	0.98834	1	13158	0	9.5656	0.011634	0.021913	0.858023	204	2	9.5656
ATP1A2	2	0.44767	0.44923	1	5973	1	3.2893	0.011649	0.021948	0.858023	205	1	3.2893
GRHL1	1	0.98829	0.98842	1	13156	0	10.298	0.011708	0.011665	0.81911	206	1	10.298
C7orf73	1	0.98809	0.98821	1	13155	0	10.29	0.011907	0.011867	0.81911	207	1	10.29
KIF19	2	0.028481	0.052163	0.930178	564	1	-0.94617	0.011946	0.022512	0.862842	208	1	-0.94617
CDKN2B	2	0.98793	0.98793	1	13154	0	9.4947	0.012067	0.022729	0.862842	209	2	9.4947
TIPIN	1	0.98782	0.98795	1	13153	0	10.281	0.012181	0.012135	0.81911	210	1	10.281
SPAG9	1	0.9877	0.98782	1	13152	0	10.28	0.012305	0.012264	0.81911	211	1	10.28
ZSWIM4	2	0.87921	0.87909	1	11631	0	9.3771	0.012341	0.023231	0.862842	212	2	9.3771
RNF40	2	0.98765	0.98764	1	13151	0	9.5467	0.012352	0.023253	0.862842	213	2	9.5467
SLC17A1	2	0.98758	0.98759	1	13149	0	9.5893	0.012419	0.023387	0.862842	214	2	9.5893
ARL10	1	0.98757	0.98769	1	13147	0	10.275	0.012429	0.012394	0.81911	215	1	10.275
PNPT1	1	0.98757	0.98769	1	13148	0	10.275	0.012429	0.012394	0.81911	216	1	10.275
DCST2	4	0.90165	0.9021	1	11947	0	9.4524	0.012454	0.041102	0.904114	217	4	9.4524
GPATCH4	1	0.98747	0.98759	1	13146	0	10.274	0.012529	0.012495	0.81911	218	1	10.274
ATP5G1	4	0.96519	0.9655	1	12808	0	8.9779	0.012557	0.041394	0.905166	219	4	8.9779
C1orf227	1	0.98737	0.98749	1	13144	0	10.274	0.012628	0.01258	0.81911	220	1	10.274
RSC1A1	1	0.98737	0.98749	1	13143	0	10.274	0.012628	0.01258	0.81911	221	1	10.274
C11orf30	2	0.98728	0.98731	1	13142	0	9.6337	0.01272	0.023945	0.862842	222	2	9.6337
SRPK3	1	0.98725	0.98737	1	13141	0	10.272	0.012752	0.012705	0.81911	223	1	10.272
ABCA1	1	0.9872	0.98731	1	13140	0	10.271	0.012802	0.012744	0.81911	224	1	10.271
S100A7	3	0.70634	0.70663	1	9354	0	9.6926	0.012807	0.033826	0.888538	225	2	9.6926
NADK	3	0.94707	0.94734	1	12539	0	9.6917	0.012854	0.033955	0.888538	226	3	9.6917
AMY1A	5	0.98713	0.98717	1	13138	0	8.6828	0.012866	0.049629	0.905185	227	5	8.6828
AMY1B	5	0.98713	0.98717	1	13139	0	8.6828	0.012866	0.049629	0.905185	228	5	8.6828
DZIP1L	1	0.98705	0.98715	1	13137	0	10.268	0.012951	0.01289	0.81911	229	1	10.268
DIXDC1	1	0.987	0.9871	1	13136	0	10.267	0.013001	0.012948	0.81911	230	1	10.267
PCOLCE	1	0.98695	0.98704	1	13135	0	10.265	0.013051	0.012984	0.81911	231	1	10.265
EXOC7	2	0.2777	0.29965	0.988452	3885	1	0.50825	0.013132	0.02471	0.862842	232	1	0.50825
CD34	1	0.98683	0.98692	1	13134	0	10.262	0.013175	0.01311	0.81911	233	1	10.262
CYP2J2	1	0.98675	0.98684	1	13132	0	10.261	0.013249	0.013187	0.81911	234	1	10.261
IGIP	2	0.9867	0.98673	1	13131	0	9.4973	0.013304	0.025017	0.862842	235	2	9.4973
PDE6H	2	0.9765	0.97655	1	12976	0	9.8393	0.013329	0.025062	0.862842	236	2	9.8393
SLC6A5	1	0.98665	0.98675	1	13130	0	10.258	0.013349	0.013274	0.81911	237	1	10.258
BPIFA1	2	0.98662	0.98665	1	13129	0	9.6605	0.013384	0.025169	0.862842	238	2	9.6605
PARD6B	1	0.98638	0.98647	1	13128	0	10.254	0.013622	0.013537	0.81911	239	1	10.254
CD8B	2	0.23857	0.26798	0.988452	3406	1	0.28589	0.013625	0.02562	0.862842	240	1	0.28589
IDH3A	3	0.22514	0.33454	0.988452	3278	1	9.6793	0.013629	0.035843	0.888538	241	2	9.6793
SLC23A1	4	0.9212	0.9217	1	12176	0	9.3469	0.013664	0.044795	0.905185	242	4	9.3469
SERTAD1	2	0.35244	0.36285	1	4794	1	1.0638	0.013724	0.025798	0.862842	243	1	1.0638
DYRK4	2	0.66666	0.6662	1	8795	0	7.2964	0.013823	0.025976	0.862842	244	2	7.2964
OSCAR	2	0.9861	0.98614	1	13127	0	9.8341	0.013901	0.026111	0.862842	245	2	9.8341
NVL	1	0.98608	0.98617	1	13126	0	10.248	0.013921	0.01384	0.81911	246	1	10.248
PHF20L1	3	0.98605	0.98607	1	13125	0	9.1588	0.013954	0.036727	0.888538	247	3	9.1588
SLC14A1	2	0.98601	0.98604	1	13124	0	9.4669	0.013989	0.026269	0.862842	248	2	9.4669
ETS2	1	0.986	0.98609	1	13123	0	10.247	0.013995	0.01391	0.81911	249	1	10.247
PPIB	2	0.12625	0.18031	0.987357	2024	1	-0.29864	0.01402	0.026321	0.862842	250	1	-0.29864
TEFM	2	0.9859	0.98594	1	13122	0	9.9184	0.014095	0.026455	0.862842	251	2	9.9184
FLJ27352	1	0.98588	0.98596	1	13121	0	10.246	0.01412	0.01402	0.81911	252	1	10.246
C15orf65	1	0.98588	0.98596	1	13120	0	10.246	0.01412	0.01402	0.81911	253	1	10.246
OR52E4	1	0.98576	0.98585	1	13118	0	10.24	0.014244	0.014161	0.81911	254	1	10.24
TMED8	1	0.98571	0.9858	1	13117	0	10.238	0.014294	0.014213	0.81911	255	1	10.238
TCP10	2	0.9857	0.98573	1	13116	0	9.3932	0.014303	0.026834	0.862842	256	2	9.3932
CEBPZ	1	0.98566	0.98576	1	13115	0	10.234	0.014343	0.014261	0.81911	257	1	10.234
GPRC5C	1	0.98558	0.98569	1	13114	0	10.233	0.014418	0.014332	0.81911	258	1	10.233
PSME4	2	0.98534	0.98539	1	13112	0	9.4847	0.014662	0.027458	0.862842	259	2	9.4847
CELF5	1	0.98531	0.98544	1	13111	0	10.226	0.014691	0.014621	0.81911	260	1	10.226
ASCL5	1	0.98526	0.9854	1	13110	0	10.226	0.014741	0.014662	0.81911	261	1	10.226
SLC52A2	3	0.51856	0.53348	1	6821	1	7.133	0.014767	0.038732	0.901257	262	2	7.133
ZNF384	1	0.98501	0.98513	1	13108	0	10.22	0.01499	0.014939	0.819138	263	1	10.22
COL5A2	1	0.98486	0.98497	1	13107	0	10.218	0.015139	0.015098	0.819138	264	1	10.218
ILDR2	2	0.42215	0.42533	1	5670	1	2.2369	0.015155	0.028347	0.868498	265	1	2.2369
AFMID	1	0.98481	0.98492	1	13106	0	10.217	0.015188	0.015156	0.819138	266	1	10.217
FOXA3	3	0.57366	0.57945	1	7604	1	8.9322	0.01521	0.039837	0.904114	267	2	8.9322
MS4A15	2	0.98474	0.98478	1	13105	0	9.7709	0.015264	0.028541	0.868498	268	2	9.7709
VLDLR	2	0.59392	0.59363	1	7870	0	5.5074	0.015303	0.02861	0.868498	269	1	5.5074
PTGR2	1	0.98469	0.98482	1	13104	0	10.215	0.015313	0.015276	0.819138	270	1	10.215
FHOD1	4	0.43604	0.53033	1	5850	1	9.4061	0.015411	0.05014	0.905185	271	3	9.4061
TIMM22	2	0.67249	0.67213	1	8904	0	7.4934	0.015451	0.028879	0.868498	272	2	7.4934
ZNF74	2	0.92755	0.92742	1	12275	0	9.5551	0.015451	0.028879	0.868498	273	2	9.5551
CXorf40A	1	0.98449	0.98463	1	13103	0	10.212	0.015512	0.015477	0.820909	274	1	10.212
COPZ1	2	0.98446	0.9845	1	13102	0	9.5351	0.015541	0.029037	0.868498	275	2	9.5351
MAF	2	0.98437	0.9844	1	13101	0	9.3795	0.015628	0.029206	0.868498	276	2	9.3795
LHX1	3	0.42761	0.46475	1	5738	1	8.3412	0.015653	0.04092	0.904114	277	2	8.3412
BSX	1	0.98426	0.98441	1	13100	0	10.205	0.015735	0.015702	0.820909	278	1	10.205
FAM71A	2	0.29154	0.3112	0.988452	4061	1	0.57601	0.015747	0.029423	0.871079	279	1	0.57601
DCAKD	2	0.98417	0.98419	1	13098	0	9.4301	0.015828	0.029561	0.872071	280	2	9.4301
TCL1A	1	0.98414	0.98428	1	13097	0	10.204	0.01586	0.015823	0.820909	281	1	10.204
TSPAN4	2	0.9841	0.98411	1	13096	0	9.7298	0.015903	0.029703	0.872071	282	2	9.7298
TSHZ1	1	0.98394	0.9841	1	13093	0	10.201	0.016058	0.016019	0.820909	283	1	10.201
ZNF93	1	0.98394	0.9841	1	13092	0	10.201	0.016058	0.016019	0.820909	284	1	10.201
TRUB2	2	0.83703	0.83675	1	11115	0	9.1743	0.016093	0.030019	0.872071	285	2	9.1743
MED30	1	0.98387	0.98403	1	13091	0	10.2	0.016133	0.01609	0.820909	286	1	10.2
RLN3	1	0.98382	0.98399	1	13090	0	10.199	0.016183	0.016141	0.820909	287	1	10.199
POTEI	4	0.72888	0.73055	1	9631	1	4.0245	0.016208	0.052577	0.905713	288	2	4.0245
POTEJ	4	0.72888	0.73055	1	9630	1	4.0245	0.016208	0.052577	0.905713	289	2	4.0245
TMEM230	1	0.98377	0.98394	1	13089	0	10.198	0.016232	0.01619	0.820909	290	1	10.198
CYP2F1	3	0.70634	0.70663	1	9344	0	7.2481	0.016243	0.042401	0.905166	291	2	7.2481
PCED1A	3	0.98367	0.98367	1	13087	0	8.9994	0.016325	0.042628	0.905166	292	3	8.9994
OSGEPL1	1	0.98362	0.98379	1	13086	0	10.197	0.016382	0.016349	0.820909	293	1	10.197
C2orf47	2	0.86351	0.86326	1	11428	0	9.2786	0.016388	0.030522	0.872655	294	2	9.2786
EFR3B	1	0.98354	0.98372	1	13085	0	10.194	0.016456	0.016437	0.820909	295	1	10.194
C3	2	0.98352	0.98353	1	13084	0	9.533	0.016485	0.03068	0.875296	296	2	9.533
RPS4Y1	3	0.98342	0.98342	1	13083	0	9.5231	0.016576	0.043226	0.905166	297	3	9.5231
SIGLEC12	1	0.98339	0.98356	1	13082	0	10.193	0.016605	0.016606	0.820909	298	1	10.193
OR4F5	2	0.98339	0.98338	1	13081	0	9.4212	0.016606	0.030902	0.87684	299	2	9.4212
LSM11	1	0.98332	0.98349	1	13080	0	10.192	0.01668	0.016679	0.820909	300	1	10.192
FAM47E	2	0.9832	0.98319	1	13079	0	9.6079	0.016799	0.031276	0.87684	301	2	9.6079
FAM86B2	1	0.98317	0.98335	1	13077	0	10.19	0.016829	0.016826	0.820909	302	1	10.19
FAM86B1	1	0.98317	0.98335	1	13078	0	10.19	0.016829	0.016826	0.820909	303	1	10.19
GAST	3	0.19835	0.307	0.988452	2944	2	-1.3052	0.016833	0.043846	0.905166	304	1	-1.3052
FAM220A	3	0.95146	0.9518	1	12607	0	9.6275	0.016879	0.043967	0.905166	305	3	9.6275
MOV10L1	3	0.42307	0.46155	1	5685	1	9.6275	0.016879	0.043967	0.905166	306	2	9.6275
GYG1	1	0.98307	0.98325	1	13076	0	10.189	0.016929	0.016926	0.820909	307	1	10.189
GPR142	2	0.23274	0.26328	0.988452	3345	1	0.22383	0.01698	0.031609	0.882763	308	1	0.22383
SCML2	3	0.95246	0.95279	1	12623	0	9.3344	0.016981	0.044232	0.905166	309	3	9.3344
TDRD12	1	0.98297	0.98315	1	13075	0	10.185	0.017028	0.01703	0.820909	310	1	10.185
PPIC	1	0.98292	0.9831	1	13074	0	10.184	0.017078	0.017087	0.820909	311	1	10.184
P2RY6	2	0.9829	0.98286	1	13073	0	9.6103	0.017097	0.031801	0.882763	312	2	9.6103
SSTR2	2	0.9829	0.98286	1	13072	0	9.3967	0.017097	0.031801	0.882763	313	2	9.3967
FCRL5	1	0.98285	0.98303	1	13071	0	10.183	0.017152	0.017174	0.820909	314	1	10.183
SZRD1	1	0.98277	0.98296	1	13070	0	10.182	0.017227	0.017243	0.820909	315	1	10.182
STX1B	2	0.98261	0.98258	1	13068	0	9.4566	0.017391	0.032343	0.887292	316	2	9.4566
SPATA25	1	0.98252	0.98271	1	13067	0	10.179	0.017475	0.017488	0.820909	317	1	10.179
ARHGAP5	2	0.74044	0.74011	1	9786	0	8.5652	0.017572	0.032678	0.887292	318	2	8.5652
CLDN15	1	0.98243	0.98261	1	13066	0	10.177	0.017575	0.017597	0.820909	319	1	10.177
HSPH1	2	0.98242	0.98239	1	13065	0	9.3533	0.017581	0.032693	0.887292	320	2	9.3533
LIPA	1	0.98238	0.98255	1	13064	0	10.177	0.017625	0.017648	0.820909	321	1	10.177
ZNF366	2	0.98227	0.98225	1	13063	0	9.4817	0.017733	0.032961	0.887292	322	2	9.4817
ZNF136	1	0.98225	0.98244	1	13061	0	10.173	0.017749	0.017768	0.820909	323	1	10.173
OR10G4	1	0.98225	0.98244	1	13062	0	10.173	0.017749	0.017768	0.820909	324	1	10.173
KIF7	3	0.98223	0.98229	1	13060	0	9.2708	0.017767	0.046162	0.905185	325	3	9.2708
STOML1	4	0.98221	0.98249	1	13059	0	8.516	0.017787	0.057271	0.910216	326	4	8.516
FAT2	2	0.98213	0.98212	1	13058	0	9.6475	0.017866	0.033204	0.887292	327	2	9.6475
GLRA1	2	0.98213	0.98212	1	13057	0	9.6781	0.017866	0.033204	0.887292	328	2	9.6781
UBOX5	2	0.98204	0.98203	1	13056	0	9.5218	0.017959	0.03336	0.887292	329	2	9.5218
TP53TG3B	1	0.982	0.98216	1	13053	0	10.168	0.017997	0.018026	0.821765	330	1	10.168
TP53TG3C	1	0.982	0.98216	1	13054	0	10.168	0.017997	0.018026	0.821765	331	1	10.168
TP53TG3	1	0.982	0.98216	1	13055	0	10.168	0.017997	0.018026	0.821765	332	1	10.168
ZNF836	3	0.92169	0.92177	1	12183	0	9.6089	0.018195	0.047175	0.905185	333	3	9.6089
MAGT1	1	0.98173	0.9819	1	13050	0	10.167	0.018271	0.018274	0.822732	334	1	10.167
POLR1E	1	0.98173	0.9819	1	13051	0	10.167	0.018271	0.018274	0.822732	335	1	10.167
OR51B4	1	0.98173	0.9819	1	13052	0	10.167	0.018271	0.018274	0.822732	336	1	10.167
CMC4	3	0.58264	0.58725	1	7710	1	9.2372	0.018307	0.047465	0.905185	337	2	9.2372
CDH18	2	0.98161	0.98163	1	13048	0	9.4781	0.018388	0.034128	0.888538	338	2	9.4781
TICAM2	3	0.73266	0.73278	1	9678	0	9.6061	0.018394	0.047669	0.905185	339	2	9.6061
STAT4	1	0.98158	0.98176	1	13047	0	10.166	0.01842	0.018437	0.826085	340	1	10.166
TRIM33	2	0.9633	0.96338	1	12772	0	9.7051	0.018458	0.034247	0.888538	341	2	9.7051
TMEM169	2	0.98148	0.98149	1	13046	0	9.7699	0.018516	0.034335	0.888538	342	2	9.7699
HSPA4	2	0.47931	0.47965	1	6361	1	4.1832	0.018557	0.034405	0.888538	343	1	4.1832
ATP6V0A1	1	0.98118	0.98133	1	13044	0	10.161	0.018818	0.018861	0.834027	344	1	10.161
SEMA4C	1	0.98111	0.98126	1	13043	0	10.161	0.018892	0.018937	0.834477	345	1	10.161
ITGB8	1	0.98103	0.98119	1	13042	0	10.16	0.018967	0.019027	0.835188	346	1	10.16
MFSD8	2	0.981	0.98102	1	13041	0	9.339	0.019	0.035168	0.888538	347	2	9.339
ZNF267	1	0.98081	0.98096	1	13037	0	10.156	0.019191	0.01924	0.835188	348	1	10.156
AGPHD1	3	0.29219	0.37469	1	4067	1	9.5939	0.019275	0.049777	0.905185	349	2	9.5939
AGR2	1	0.98066	0.98082	1	13036	0	10.153	0.01934	0.019403	0.835188	350	1	10.153
DNAJC6	1	0.98054	0.98069	1	13035	0	10.151	0.019464	0.019545	0.835188	351	1	10.151
LYG1	1	0.98049	0.98063	1	13034	0	10.149	0.019514	0.019597	0.835188	352	1	10.149
ZNF597	2	0.40194	0.40682	1	5399	1	1.6319	0.019542	0.036147	0.888538	353	1	1.6319
AZU1	2	0.010759	0.020236	0.891288	222	1	-0.99668	0.019542	0.036147	0.888538	354	1	-0.99668
CYP2A7	1	0.98044	0.98059	1	13033	0	10.146	0.019563	0.019647	0.835188	355	1	10.146
OPN5	2	0.98042	0.98042	1	13032	0	9.6883	0.01958	0.036213	0.888538	356	2	9.6883
TTC4	1	0.98039	0.98053	1	13031	0	10.145	0.019613	0.019704	0.835188	357	1	10.145
SIRT7	2	0.96505	0.96512	1	12806	0	9.7111	0.019739	0.036522	0.888538	358	2	9.7111
C1orf106	1	0.98021	0.98035	1	13030	0	10.142	0.019787	0.019866	0.839407	359	1	10.142
INO80E	2	0.067096	0.11729	0.967679	1228	1	-0.67744	0.019886	0.036801	0.888538	360	1	-0.67744
ZFY	1	0.98001	0.98017	1	13026	0	10.141	0.019986	0.020063	0.839737	361	1	10.141
ZNF573	1	0.98001	0.98017	1	13027	0	10.141	0.019986	0.020063	0.839737	362	1	10.141
CCDC34	1	0.97989	0.98003	1	13024	0	10.14	0.02011	0.020185	0.841692	363	1	10.14
DLL1	1	0.97984	0.97997	1	13023	0	10.14	0.02016	0.020235	0.841692	364	1	10.14
KRT71	1	0.97972	0.97987	1	13021	0	10.139	0.020284	0.020364	0.841814	365	1	10.139
PER1	1	0.97972	0.97987	1	13022	0	10.139	0.020284	0.020364	0.841814	366	1	10.139
EPHB3	4	0.97771	0.97803	1	12995	0	9.2703	0.020393	0.064957	0.918357	367	4	9.2703
HOXC12	2	0.97956	0.97955	1	13020	0	9.4483	0.020438	0.037779	0.895952	368	2	9.4483
C3orf52	1	0.97949	0.97965	1	13018	0	10.136	0.020508	0.020562	0.842326	369	1	10.136
SDR39U1	1	0.97944	0.97961	1	13017	0	10.135	0.020558	0.020613	0.842326	370	1	10.135
SPANXF1	2	0.97943	0.97941	1	13016	0	9.4363	0.020566	0.038029	0.900297	371	2	9.4363
PRPF40B	1	0.97929	0.97945	1	13015	0	10.133	0.020707	0.020751	0.844708	372	1	10.133
PAX2	2	0.38837	0.39473	1	5228	1	1.4265	0.020821	0.038485	0.901257	373	1	1.4265
PXT1	2	0.97908	0.97906	1	13014	0	9.3863	0.020917	0.03866	0.901257	374	2	9.3863
PHF5A	2	0.1955	0.23365	0.988452	2909	1	-0.012604	0.02092	0.038662	0.901257	375	1	-0.012604
KREMEN1	1	0.97904	0.9792	1	13013	0	10.13	0.020956	0.020989	0.846714	376	1	10.13
C9orf170	2	0.9788	0.97879	1	13012	0	9.6801	0.021198	0.039172	0.904114	377	2	9.6801
CALR3	1	0.97877	0.97894	1	13011	0	10.127	0.021229	0.021251	0.854631	378	1	10.127
HMGN5	1	0.9787	0.97887	1	13010	0	10.127	0.021304	0.021321	0.85489	379	1	10.127
PPP1R15B	2	0.42727	0.43008	1	5737	1	2.3473	0.021313	0.039369	0.904114	380	1	2.3473
MRAP2	3	0.97865	0.9787	1	13009	0	8.9676	0.02135	0.05487	0.906039	381	3	8.9676
NR1H4	1	0.9786	0.97876	1	13008	0	10.123	0.021403	0.02142	0.856302	382	1	10.123
DHX58	1	0.9785	0.97866	1	13007	0	10.123	0.021502	0.021522	0.857795	383	1	10.123
HMX1	3	0.44677	0.47837	1	5962	1	6.9019	0.021545	0.055338	0.906794	384	2	6.9019
ROBO1	1	0.9784	0.97857	1	13006	0	10.12	0.021602	0.021627	0.858023	385	1	10.12
PHF14	2	0.42196	0.42515	1	5669	1	2.2065	0.021608	0.039888	0.904114	386	1	2.2065
HLA-G	2	0.9782	0.9782	1	13005	0	9.3827	0.021803	0.040212	0.904114	387	2	9.3827
ZDHHC19	2	0.9782	0.9782	1	13004	0	9.497	0.021803	0.040212	0.904114	388	2	9.497
MYL1	1	0.9781	0.97824	1	13003	0	10.117	0.0219	0.021936	0.858023	389	1	10.117
TMEM8C	3	0.14137	0.23001	0.988452	2206	2	-6.3093	0.021986	0.056443	0.908153	390	1	-6.3093
ZNF740	1	0.978	0.97816	1	13002	0	10.115	0.022	0.022042	0.858023	391	1	10.115
ZNF266	1	0.978	0.97816	1	13001	0	10.115	0.022	0.022042	0.858023	392	1	10.115
UNC93B1	2	0.36081	0.37021	1	4869	1	1.0751	0.022002	0.040594	0.904114	393	1	1.0751
EDN3	2	0.97798	0.97798	1	13000	0	9.6702	0.022024	0.040631	0.904114	394	2	9.6702
UPF1	1	0.97783	0.97798	1	12997	0	10.114	0.022174	0.022204	0.861832	395	1	10.114
NSUN5	2	0.97777	0.97777	1	12996	0	9.3841	0.022231	0.041022	0.904114	396	2	9.3841
CSTA	1	0.97758	0.97772	1	12994	0	10.112	0.022422	0.022458	0.862842	397	1	10.112
MRPS18B	1	0.9775	0.97765	1	12993	0	10.109	0.022497	0.022529	0.862842	398	1	10.109
C20orf195	2	0.40896	0.41319	1	5488	1	2.0721	0.022591	0.041695	0.905166	399	1	2.0721
SRPK1	3	0.97739	0.97749	1	12992	0	9.2837	0.022608	0.057922	0.910216	400	3	9.2837
MST1R	2	0.97736	0.97739	1	12991	0	9.3678	0.02264	0.041784	0.905166	401	2	9.3678
UBA52	1	0.97728	0.97743	1	12989	0	10.103	0.02272	0.022752	0.862842	402	1	10.103
C2orf76	1	0.97728	0.97743	1	12990	0	10.103	0.02272	0.022752	0.862842	403	1	10.103
OR6A2	2	0.33706	0.34952	1	4709	1	0.84722	0.022739	0.04195	0.905166	404	1	0.84722
HMSD	2	0.97719	0.97722	1	12988	0	9.3445	0.022813	0.042083	0.905166	405	2	9.3445
CLEC2A	1	0.97703	0.97717	1	12986	0	10.102	0.022969	0.02298	0.862842	406	1	10.102
CKAP4	1	0.97703	0.97717	1	12987	0	10.102	0.022969	0.02298	0.862842	407	1	10.102
KRTAP10-3	1	0.97693	0.97708	1	12985	0	10.099	0.023069	0.023073	0.862842	408	1	10.099
PRR15	1	0.97693	0.97708	1	12984	0	10.099	0.023069	0.023073	0.862842	409	1	10.099
PADI4	2	0.97689	0.97694	1	12983	0	9.3085	0.023114	0.042602	0.905166	410	2	9.3085
NUP133	2	0.97689	0.97694	1	12982	0	9.3069	0.023114	0.042602	0.905166	411	2	9.3069
SERPINB12	2	0.97678	0.97683	1	12980	0	9.3231	0.02322	0.042787	0.905166	412	2	9.3231
NOTO	2	0.97671	0.97676	1	12979	0	9.2668	0.023288	0.042914	0.905166	413	2	9.2668
MTRNR2L1	1	0.97671	0.97685	1	12978	0	10.096	0.023292	0.023304	0.862842	414	1	10.096
GLDN	1	0.97658	0.97673	1	12977	0	10.095	0.023417	0.023425	0.862842	415	1	10.095
ACSM1	2	0.84803	0.84767	1	11244	0	9.1632	0.023476	0.043268	0.905166	416	2	9.1632
RPL19	2	0.97638	0.97642	1	12974	0	9.364	0.023623	0.043543	0.905166	417	2	9.364
TIAL1	2	0.97638	0.97642	1	12975	0	9.7491	0.023623	0.043543	0.905166	418	2	9.7491
ICOS	1	0.97629	0.97641	1	12973	0	10.089	0.023715	0.023701	0.862842	419	1	10.089
ZMYM1	2	0.6775	0.67726	1	8971	0	7.5702	0.023771	0.043823	0.905166	420	2	7.5702
CHTF8	1	0.97621	0.97633	1	12972	0	10.087	0.023789	0.02377	0.862842	421	1	10.087
C11orf57	2	0.30834	0.32523	0.988452	4309	1	0.61937	0.023869	0.043985	0.905166	422	1	0.61937
SLC7A1	1	0.97611	0.97623	1	12971	0	10.087	0.023889	0.023866	0.862842	423	1	10.087
LY6G6F	4	0.97608	0.9764	1	12970	0	8.955	0.023923	0.075053	0.918357	424	4	8.955
FAM168B	1	0.97596	0.9761	1	12969	0	10.085	0.024038	0.023995	0.862842	425	1	10.085
DAB1	2	0.97595	0.97599	1	12968	0	9.3527	0.024053	0.044322	0.905166	426	2	9.3527
BOD1L1	2	0.69817	0.69773	1	9211	0	7.9445	0.024065	0.044346	0.905166	427	2	7.9445
KCNN3	2	0.75627	0.75594	1	9989	0	8.6587	0.024213	0.044593	0.905166	428	2	8.6587
TFG	3	0.97576	0.97589	1	12967	0	8.7624	0.024238	0.061793	0.918357	429	3	8.7624
GLRX2	2	0.9757	0.97574	1	12966	0	9.3057	0.024301	0.044751	0.905185	430	2	9.3057
UGDH	1	0.97566	0.9758	1	12965	0	10.08	0.024336	0.024288	0.862842	431	1	10.08
HIST1H4B	2	0.97559	0.97563	1	12963	0	9.2546	0.024409	0.044951	0.905185	432	2	9.2546
RPP30	1	0.97556	0.97569	1	12962	0	10.078	0.024436	0.024373	0.862842	433	1	10.078
SEPHS1	1	0.97556	0.97569	1	12961	0	10.078	0.024436	0.024373	0.862842	434	1	10.078
CCL24	1	0.97546	0.9756	1	12960	0	10.077	0.024535	0.024462	0.862842	435	1	10.077
ZFC3H1	1	0.97542	0.97555	1	12959	0	10.356	0.024585	0.024511	0.862842	436	1	10.356
SIGLEC15	1	0.97534	0.97547	1	12958	0	10.076	0.024659	0.024593	0.862842	437	1	10.076
AGT	2	0.97523	0.97528	1	12957	0	9.3713	0.024768	0.045557	0.905185	438	2	9.3713
FAM167B	2	0.97523	0.97528	1	12956	0	9.3349	0.024768	0.045557	0.905185	439	2	9.3349
KHDC1L	1	0.97522	0.97534	1	12955	0	10.075	0.024784	0.024733	0.862842	440	1	10.075
C1QTNF9B	1	0.97522	0.97534	1	12954	0	10.075	0.024784	0.024733	0.862842	441	1	10.075
UTRN	2	0.97509	0.97513	1	12953	0	9.7122	0.024909	0.045832	0.905185	442	2	9.7122
ABCG8	1	0.97502	0.97512	1	12952	0	10.072	0.024983	0.02495	0.862842	443	1	10.072
PPY	3	0.95051	0.95082	1	12593	0	9.537	0.025032	0.063638	0.918357	444	3	9.537
ZNF799	2	0.97497	0.97501	1	12950	0	9.5333	0.025035	0.046065	0.905185	445	2	9.5333
ZNF443	2	0.97497	0.97501	1	12951	0	9.5333	0.025035	0.046065	0.905185	446	2	9.5333
POMGNT1	1	0.97482	0.97493	1	12949	0	10.069	0.025181	0.025149	0.862842	447	1	10.069
TPM4	3	0.37997	0.43176	1	5145	1	8.2066	0.025215	0.064102	0.918357	448	2	8.2066
GFOD1	2	0.82534	0.82487	1	10943	0	9.0544	0.025244	0.046432	0.905185	449	2	9.0544
BCL7C	1	0.97474	0.97485	1	12948	0	10.068	0.025256	0.025221	0.862842	450	1	10.068
POLR3H	1	0.97464	0.97477	1	12947	0	10.066	0.025355	0.025325	0.862842	451	1	10.066
BET1L	2	0.97463	0.97467	1	12946	0	9.4285	0.025374	0.046667	0.905185	452	2	9.4285
TANGO2	2	0.97455	0.97458	1	12945	0	9.363	0.025453	0.046819	0.905185	453	2	9.363
DGKG	1	0.97455	0.97465	1	12944	0	10.065	0.025455	0.02544	0.862842	454	1	10.065
OR4K14	1	0.97455	0.97465	1	12943	0	10.065	0.025455	0.02544	0.862842	455	1	10.065
FKBP7	3	0.93289	0.93312	1	12346	0	9.534	0.025467	0.064731	0.918357	456	3	9.534
CD244	3	0.68044	0.68067	1	9002	0	5.3229	0.025508	0.064836	0.918357	457	2	5.3229
KIAA1109	1	0.97442	0.97453	1	12942	0	10.064	0.025579	0.025549	0.862842	458	1	10.064
SF3B5	1	0.97437	0.97449	1	12941	0	10.062	0.025629	0.025606	0.862842	459	1	10.062
MAN2A2	3	0.97411	0.97423	1	12940	0	8.6864	0.025885	0.065702	0.918357	460	3	8.6864
TNNT3	1	0.9741	0.97423	1	12939	0	10.06	0.025902	0.02587	0.862842	461	1	10.06
MBOAT7	3	0.97402	0.97414	1	12937	0	8.6631	0.025977	0.065904	0.918357	462	3	8.6631
SYT14	1	0.97397	0.97411	1	12936	0	10.057	0.026027	0.025999	0.862842	463	1	10.057
NOL4	3	0.2675	0.35954	1	3761	1	4.8264	0.026095	0.066168	0.918357	464	2	4.8264
HPR	1	0.9739	0.97405	1	12934	0	10.056	0.026101	0.026074	0.862842	465	1	10.056
CADM3	1	0.9739	0.97405	1	12935	0	10.056	0.026101	0.026074	0.862842	466	1	10.056
TMEM257	1	0.97382	0.97397	1	12933	0	10.055	0.026176	0.026146	0.862842	467	1	10.055
ALPL	2	0.86554	0.86527	1	11457	0	9.2208	0.026176	0.048088	0.905185	468	2	9.2208
C1QTNF9	2	0.97377	0.97387	1	12932	0	9.6306	0.026228	0.048178	0.905185	469	2	9.6306
CRB3	3	0.97365	0.97376	1	12931	0	8.5758	0.026352	0.066759	0.918357	470	3	8.5758
KPTN	1	0.97343	0.97357	1	12930	0	10.049	0.026574	0.026576	0.862842	471	1	10.049
OR8S1	1	0.97335	0.97352	1	12929	0	10.047	0.026648	0.026663	0.862842	472	1	10.047
MAT1A	1	0.97335	0.97352	1	12928	0	10.047	0.026648	0.026663	0.862842	473	1	10.047
GPN2	1	0.97323	0.97339	1	12927	0	10.047	0.026772	0.026768	0.862842	474	1	10.047
RAPSN	2	0.84337	0.84298	1	11198	0	9.1288	0.026814	0.049223	0.905185	475	2	9.1288
COMMD2	3	0.38165	0.43289	1	5154	1	5.9261	0.026827	0.067858	0.918357	476	2	5.9261
PTGDS	1	0.97313	0.97328	1	12926	0	10.044	0.026872	0.026871	0.862842	477	1	10.044
LTBP3	3	0.74123	0.7412	1	9796	0	9.5171	0.026872	0.06795	0.918357	478	2	9.5171
MCFD2	2	0.18822	0.22788	0.988452	2804	1	-0.094433	0.026912	0.049393	0.905185	479	1	-0.094433
C5orf45	2	0.97303	0.97307	1	12925	0	9.2584	0.026974	0.049505	0.905185	480	2	9.2584
OR52A1	1	0.973	0.97315	1	12923	0	10.043	0.026996	0.026996	0.862842	481	1	10.043
PIK3CA	1	0.973	0.97315	1	12924	0	10.043	0.026996	0.026996	0.862842	482	1	10.043
BCL9L	2	0.59392	0.59363	1	7857	0	5.4267	0.027059	0.049656	0.905185	483	1	5.4267
A2ML1	2	0.39959	0.40469	1	5372	1	1.5281	0.027206	0.049921	0.905185	484	1	1.5281
CCL27	1	0.97278	0.9729	1	12921	0	10.04	0.02722	0.027238	0.862842	485	1	10.04
NFKBIA	2	0.97274	0.97278	1	12920	0	9.3299	0.027261	0.05001	0.905185	486	2	9.3299
TRIL	1	0.97271	0.97283	1	12919	0	10.039	0.027294	0.027295	0.862842	487	1	10.039
TLX1NB	2	0.9106	0.91036	1	12056	0	9.3995	0.027304	0.050092	0.905185	488	2	9.3995
ACP6	3	0.97269	0.97282	1	12917	0	9.0786	0.027314	0.068981	0.918357	489	3	9.0786
TMC4	3	0.97269	0.97282	1	12918	0	9.1627	0.027314	0.068981	0.918357	490	3	9.1627
EEF1E1	1	0.97263	0.97277	1	12916	0	10.037	0.027369	0.02737	0.862842	491	1	10.037
CCDC11	2	0.97259	0.97264	1	12915	0	9.3802	0.027409	0.050281	0.905185	492	2	9.3802
HR	2	0.97259	0.97264	1	12914	0	9.5315	0.027409	0.050281	0.905185	493	2	9.5315
AKR1C1	3	0.96416	0.96429	1	12788	0	8.9337	0.027413	0.069191	0.918357	494	3	8.9337
RAB22A	1	0.97253	0.97267	1	12913	0	10.037	0.027468	0.027465	0.862842	495	1	10.037
GTPBP4	1	0.97253	0.97267	1	12912	0	10.037	0.027468	0.027465	0.862842	496	1	10.037
LILRA1	1	0.97253	0.97267	1	12911	0	10.037	0.027468	0.027465	0.862842	497	1	10.037
OR2A1	3	0.97252	0.97267	1	12910	0	9.3911	0.027477	0.069341	0.918357	498	3	9.3911
ARHGAP4	2	0.17752	0.21947	0.988452	2669	1	-0.14947	0.0275	0.050437	0.905185	499	1	-0.14947
LEPREL4	2	0.97241	0.97246	1	12909	0	9.4712	0.02759	0.050607	0.905185	500	2	9.4712
NME4	2	0.97241	0.97246	1	12908	0	9.4877	0.02759	0.050607	0.905185	501	2	9.4877
PNRC1	1	0.97233	0.97247	1	12907	0	10.035	0.027667	0.02769	0.865785	502	1	10.035
DEFB115	1	0.97223	0.97238	1	12905	0	10.033	0.027767	0.02778	0.865785	503	1	10.033
BAGE	3	0.97207	0.97224	1	12902	0	8.6899	0.027927	0.070391	0.918357	504	3	8.6899
MRTO4	1	0.97206	0.97222	1	12901	0	10.033	0.027941	0.027947	0.865785	505	1	10.033
EVX1	1	0.97206	0.97222	1	12899	0	10.033	0.027941	0.027947	0.865785	506	1	10.033
PTGER3	1	0.97206	0.97222	1	12900	0	10.033	0.027941	0.027947	0.865785	507	1	10.033
PYCRL	2	0.97195	0.97201	1	12898	0	9.5261	0.028046	0.05141	0.905713	508	2	9.5261
FTCD	3	0.9719	0.97207	1	12897	0	9.1226	0.028099	0.070786	0.918357	509	3	9.1226
PHOSPHO2-KLHL23	3	0.75918	0.75926	1	10031	0	9.1369	0.028218	0.071079	0.918357	510	3	9.1369
KLHL23	3	0.75918	0.75926	1	10030	0	9.1369	0.028218	0.071079	0.918357	511	3	9.1369
DHDH	2	0.97178	0.97183	1	12895	0	9.3518	0.028221	0.051726	0.905713	512	2	9.3518
MTHFR	1	0.97174	0.97191	1	12894	0	10.028	0.028264	0.02828	0.868498	513	1	10.028
MBD3L1	2	0.97167	0.97172	1	12893	0	9.3492	0.02833	0.05191	0.905713	514	2	9.3492
TMEM211	1	0.97164	0.9718	1	12892	0	10.027	0.028363	0.028383	0.868498	515	1	10.027
CXCR7	1	0.97156	0.97173	1	12891	0	10.026	0.028438	0.028446	0.868498	516	1	10.026
ANKRD13C	2	0.97153	0.97158	1	12890	0	9.2987	0.028473	0.052145	0.905713	517	2	9.2987
POLR3E	2	0.97149	0.97154	1	12889	0	9.2111	0.028515	0.052234	0.905713	518	2	9.2111
MYO1D	2	0.97142	0.97146	1	12888	0	9.3779	0.028582	0.052354	0.905713	519	2	9.3779
CD300LD	2	0.86195	0.86167	1	11414	0	9.1921	0.028628	0.052449	0.905713	520	2	9.1921
IFNL4	1	0.97134	0.9715	1	12887	0	10.024	0.028662	0.02865	0.868498	521	1	10.024
ANKMY2	1	0.97124	0.97142	1	12886	0	10.022	0.028761	0.028731	0.868498	522	1	10.022
DFNA5	3	0.83207	0.83169	1	11046	0	9.496	0.028936	0.072779	0.918357	523	3	9.496
GSTA1	2	0.64002	0.63959	1	8434	0	6.3664	0.028971	0.053037	0.905713	524	2	6.3664
ENDOV	1	0.97102	0.97118	1	12885	0	10.019	0.028985	0.028979	0.868498	525	1	10.019
PLD4	1	0.97102	0.97118	1	12884	0	10.019	0.028985	0.028979	0.868498	526	1	10.019
TMEM251	2	0.97099	0.97103	1	12883	0	9.293	0.029012	0.053103	0.905713	527	2	9.293
NTN3	1	0.97084	0.97104	1	12882	0	10.018	0.029159	0.029179	0.868498	528	1	10.018
KIAA0430	1	0.97084	0.97104	1	12881	0	10.018	0.029159	0.029179	0.868498	529	1	10.018
AMY2B	4	0.9708	0.97113	1	12879	0	8.8418	0.029198	0.089855	0.938036	530	4	8.8418
C17orf58	1	0.97074	0.97095	1	12878	0	10.016	0.029258	0.029275	0.868614	531	1	10.016
PRF1	2	0.97072	0.97077	1	12877	0	9.4207	0.029284	0.0536	0.905713	532	2	9.4207
TXLNA	3	0.97066	0.97077	1	12875	0	9.0186	0.029344	0.073739	0.918357	533	3	9.0186
WDFY4	3	0.97066	0.97077	1	12876	0	8.9603	0.029344	0.073739	0.918357	534	3	8.9603
BAMBI	2	0.47575	0.47623	1	6314	1	4.1959	0.029363	0.053734	0.905713	535	1	4.1959
PPP2R2C	2	0.97061	0.97066	1	12874	0	9.2702	0.029394	0.053794	0.905713	536	2	9.2702
MYD88	2	0.59392	0.59363	1	7825	0	5.4116	0.02951	0.053998	0.905713	537	1	5.4116
COMMD1	1	0.97034	0.97057	1	12873	0	10.014	0.029656	0.029656	0.872071	538	1	10.014
HOMER3	1	0.97012	0.97035	1	12872	0	10.011	0.02988	0.029879	0.872071	539	1	10.011
KLHL13	2	0.36017	0.36962	1	4866	1	1.0234	0.029901	0.054623	0.905713	540	1	1.0234
CDY2A	2	0.97007	0.97016	1	12870	0	9.3209	0.029925	0.054674	0.905713	541	2	9.3209
CTDNEP1	3	0.97007	0.97019	1	12868	0	8.6061	0.02993	0.075071	0.918357	542	3	8.6061
CUL1	1	0.96987	0.9701	1	12866	0	10.007	0.030128	0.03011	0.872071	543	1	10.007
GABARAPL1	1	0.96987	0.9701	1	12867	0	10.007	0.030128	0.03011	0.872071	544	1	10.007
HMX2	1	0.96977	0.97	1	12865	0	10.007	0.030228	0.030207	0.872655	545	1	10.007
AARSD1	2	0.64345	0.64298	1	8481	0	6.2779	0.030244	0.055237	0.906794	546	2	6.2779
PSMA3	3	0.75274	0.7528	1	9946	0	9.4787	0.030314	0.075956	0.918357	547	2	9.4787
GLI4	1	0.96967	0.96989	1	12864	0	10.006	0.030327	0.030294	0.872655	548	1	10.006
VPS26B	2	0.92118	0.92094	1	12175	0	9.4271	0.030391	0.055518	0.906794	549	2	9.4271
N6AMT1	1	0.96957	0.9698	1	12863	0	10.005	0.030427	0.030391	0.872655	550	1	10.005
ANKRD20A2	3	0.96951	0.96963	1	12860	0	8.7825	0.030487	0.076341	0.918357	551	3	8.7825
ANKRD20A3	3	0.96951	0.96963	1	12862	0	8.7825	0.030487	0.076341	0.918357	552	3	8.7825
ANKRD20A4	3	0.96951	0.96963	1	12861	0	8.7825	0.030487	0.076341	0.918357	553	3	8.7825
C1orf229	2	0.61881	0.61847	1	8156	0	5.7759	0.030538	0.055765	0.906917	554	2	5.7759
TAS1R3	1	0.96945	0.96968	1	12858	0	10.004	0.030551	0.030515	0.872655	555	1	10.004
SHISA2	1	0.96945	0.96968	1	12859	0	10.004	0.030551	0.030515	0.872655	556	1	10.004
RAB9B	2	0.42301	0.42612	1	5684	1	2.1589	0.030636	0.055939	0.908153	557	1	2.1589
AMY1C	4	0.96927	0.96959	1	12857	0	8.2769	0.03073	0.094067	0.939331	558	4	8.2769
PTH	2	0.81259	0.81208	1	10767	0	8.9563	0.030929	0.056436	0.908153	559	2	8.9563
SAMD15	2	0.96906	0.96918	1	12856	0	9.3187	0.03094	0.056454	0.908153	560	2	9.3187
KRT23	1	0.96898	0.9692	1	12854	0	9.998	0.031023	0.030999	0.87684	561	1	9.998
ABCC2	1	0.96898	0.9692	1	12855	0	9.998	0.031023	0.030999	0.87684	562	1	9.998
CYSTM1	2	0.67569	0.67534	1	8948	0	7.7349	0.031125	0.056801	0.908288	563	2	7.7349
ZAR1L	1	0.96885	0.96907	1	12853	0	10.277	0.031147	0.031128	0.87684	564	1	10.277
NXNL1	1	0.96875	0.96899	1	12851	0	9.9966	0.031247	0.031233	0.87684	565	1	9.9966
GOLGA2	1	0.96875	0.96899	1	12852	0	9.9966	0.031247	0.031233	0.87684	566	1	9.9966
UQCRHL	2	0.88676	0.88662	1	11730	0	9.2772	0.031321	0.057142	0.910216	567	2	9.2772
PPAPDC1B	2	0.96867	0.96877	1	12850	0	9.1632	0.031326	0.057151	0.910216	568	2	9.1632
LHCGR	1	0.96865	0.96889	1	12849	0	9.9959	0.031346	0.031325	0.87684	569	1	9.9959
FGD4	2	0.73614	0.73578	1	9730	0	8.4405	0.031468	0.057403	0.910216	570	2	8.4405
AMIGO2	2	0.95411	0.95414	1	12645	0	9.5742	0.031614	0.05767	0.910216	571	2	9.5742
ELP4	1	0.96831	0.96856	1	12848	0	9.9901	0.031694	0.0317	0.882763	572	1	9.9901
NRM	2	0.90703	0.9068	1	12011	0	9.3624	0.031712	0.057832	0.910216	573	2	9.3624
TMEM59L	3	0.9009	0.90102	1	11936	0	9.4643	0.031749	0.079267	0.922851	574	3	9.4643
HSD3B7	2	0.96808	0.96817	1	12846	0	9.4317	0.031918	0.058181	0.910216	575	2	9.4317
C9orf66	1	0.96788	0.96818	1	12844	0	9.9858	0.032117	0.032154	0.887028	576	1	9.9858
NADKD1	1	0.96788	0.96818	1	12843	0	9.9858	0.032117	0.032154	0.887028	577	1	9.9858
ZNF568	1	0.96776	0.96805	1	12842	0	9.9851	0.032241	0.032288	0.887292	578	1	9.9851
SMPD3	2	0.83994	0.83966	1	11150	0	9.0839	0.032348	0.058944	0.915145	579	2	9.0839
RAB19	1	0.96758	0.96787	1	12841	0	9.9822	0.032415	0.032458	0.887292	580	1	9.9822
CYHR1	1	0.96744	0.96772	1	12840	0	9.9815	0.032564	0.032621	0.887292	581	1	9.9815
SLC4A1	1	0.96744	0.96772	1	12839	0	9.9815	0.032564	0.032621	0.887292	582	1	9.9815
KATNBL1	3	0.96733	0.96752	1	12838	0	8.697	0.032669	0.081362	0.926422	583	3	8.697
FN1	1	0.96731	0.96761	1	12837	0	9.9807	0.032689	0.032734	0.887292	584	1	9.9807
SPANXN1	2	0.96728	0.96736	1	12836	0	9.165	0.032723	0.059627	0.916314	585	2	9.165
RARA	1	0.96726	0.96756	1	12835	0	9.98	0.032738	0.03278	0.887292	586	1	9.98
TIGD2	2	0.96721	0.9673	1	12834	0	9.5379	0.032786	0.059744	0.916314	587	2	9.5379
RHOBTB2	2	0.82601	0.82555	1	10951	0	9.0181	0.032788	0.059746	0.916314	588	2	9.0181
GUCD1	1	0.96709	0.96738	1	12832	0	9.9771	0.032912	0.032972	0.887292	589	1	9.9771
ACSS1	2	0.2492	0.27647	0.988452	3513	1	0.50612	0.032935	0.060033	0.916314	590	1	0.50612
SNAI1	1	0.96699	0.96728	1	12830	0	9.9764	0.033012	0.033069	0.887292	591	1	9.9764
RAE1	1	0.96699	0.96728	1	12831	0	9.9764	0.033012	0.033069	0.887292	592	1	9.9764
ARNT2	3	0.96687	0.96706	1	12829	0	8.4497	0.033129	0.082408	0.926422	593	3	8.4497
NONO	3	0.96687	0.96706	1	12828	0	8.4413	0.033129	0.082408	0.926422	594	3	8.4413
TRUB1	2	0.66923	0.66881	1	8857	0	7.2657	0.033179	0.060461	0.916314	595	2	7.2657
RAC1	1	0.96676	0.96707	1	12827	0	10.364	0.033236	0.033278	0.887292	596	1	10.364
C15orf32	1	0.96669	0.967	1	12826	0	9.9742	0.03331	0.033349	0.887292	597	1	9.9742
NLRX1	2	0.9666	0.9667	1	12825	0	9.4394	0.033401	0.060866	0.918357	598	2	9.4394
UGGT1	2	0.96648	0.96657	1	12824	0	9.1948	0.033519	0.061066	0.918357	599	2	9.1948
SYNGAP1	1	0.96634	0.96668	1	12823	0	9.9698	0.033658	0.033705	0.888538	600	1	9.9698
SLC24A4	1	0.96627	0.96661	1	12822	0	9.9691	0.033733	0.033774	0.888538	601	1	9.9691
GJB7	2	0.96626	0.96635	1	12821	0	9.1473	0.033738	0.06144	0.918357	602	2	9.1473
SPC24	1	0.96622	0.96655	1	12820	0	9.9684	0.033782	0.033815	0.888538	603	1	9.9684
FBRSL1	3	0.96605	0.96621	1	12819	0	9.065	0.033951	0.084327	0.931569	604	3	9.065
KCNE1L	2	0.66257	0.66207	1	8742	0	7.0046	0.03401	0.061901	0.918357	605	2	7.0046
CDKL1	1	0.96592	0.96624	1	12818	0	9.9655	0.034081	0.034109	0.888538	606	1	9.9655
OR8U8	3	0.50971	0.52636	1	6728	1	6.5349	0.034132	0.084711	0.931569	607	2	6.5349
LRFN4	3	0.96585	0.96601	1	12817	0	9.3457	0.034154	0.084771	0.931569	608	3	9.3457
ZNF18	2	0.96567	0.96575	1	12816	0	9.2687	0.034334	0.062444	0.918357	609	2	9.2687
TNRC18	2	0.69972	0.69929	1	9228	0	7.9217	0.034352	0.062467	0.918357	610	2	7.9217
NCOA5	2	0.95946	0.95953	1	12719	0	9.5942	0.034352	0.062467	0.918357	611	2	9.5942
ADAM33	1	0.9656	0.96591	1	12814	0	9.9625	0.034404	0.034431	0.888538	612	1	9.9625
GSK3B	1	0.9656	0.96591	1	12815	0	9.9625	0.034404	0.034431	0.888538	613	1	9.9625
HECTD3	3	0.96549	0.96564	1	12813	0	8.8881	0.034509	0.085555	0.933625	614	3	8.8881
CRTAM	1	0.96542	0.96575	1	12812	0	9.9596	0.034578	0.034615	0.888538	615	1	9.9596
CACNA2D4	1	0.96535	0.96567	1	12811	0	9.9589	0.034652	0.034695	0.888538	616	1	9.9589
HMGN4	1	0.96525	0.96557	1	12809	0	9.9581	0.034752	0.03481	0.888538	617	1	9.9581
KCTD20	1	0.96525	0.96557	1	12810	0	9.9581	0.034752	0.03481	0.888538	618	1	9.9581
CDH1	1	0.96517	0.9655	1	12807	0	9.9574	0.034826	0.03489	0.888538	619	1	9.9574
TMED7-TICAM2	4	0.85808	0.85861	1	11373	0	8.62	0.034827	0.10511	0.939331	620	4	8.62
WRAP73	3	0.28374	0.36946	1	3966	1	4.9733	0.034861	0.08632	0.938036	621	2	4.9733
VRK3	1	0.96502	0.96534	1	12805	0	9.9545	0.034976	0.035045	0.888538	622	1	9.9545
BAIAP2L1	1	0.96502	0.96534	1	12804	0	9.9545	0.034976	0.035045	0.888538	623	1	9.9545
SYNPR	3	0.92366	0.92379	1	12215	0	9.4329	0.034992	0.08661	0.938036	624	3	9.4329
SMS	2	0.55819	0.55796	1	7416	0	5.0935	0.035036	0.063628	0.918357	625	1	5.0935
CCKBR	1	0.9649	0.96521	1	12803	0	9.9522	0.0351	0.035171	0.888538	626	1	9.9522
VPS37C	1	0.9649	0.96521	1	12802	0	9.9522	0.0351	0.035171	0.888538	627	1	9.9522
CD59	3	0.62428	0.62536	1	8251	1	9.0568	0.035152	0.086983	0.938036	628	2	9.0568
PSMG3	1	0.9648	0.96511	1	12801	0	9.9515	0.035199	0.035271	0.888538	629	1	9.9515
M6PR	2	0.96479	0.96486	1	12800	0	9.4112	0.035215	0.063946	0.918357	630	2	9.4112
MTSS1L	1	0.9647	0.965	1	12799	0	9.9508	0.035299	0.035381	0.888538	631	1	9.9508
TP53I13	2	0.87231	0.87217	1	11536	0	9.2041	0.035329	0.064144	0.918357	632	2	9.2041
DPY19L4	2	0.96452	0.9646	1	12798	0	9.4841	0.035476	0.064407	0.918357	633	2	9.4841
CDK4	2	0.96452	0.9646	1	12797	0	9.3261	0.035476	0.064407	0.918357	634	2	9.3261
SPRY3_X	1	0.9645	0.9648	1	12793	0	9.9493	0.035498	0.035566	0.888538	635	1	9.9493
SPRY3_Y	1	0.9645	0.9648	1	12795	0	9.9493	0.035498	0.035566	0.888538	636	1	9.9493
NKAIN1	1	0.9645	0.9648	1	12794	0	9.9493	0.035498	0.035566	0.888538	637	1	9.9493
FAM160B1	2	0.96442	0.96452	1	12792	0	9.1359	0.035579	0.06457	0.918357	638	2	9.1359
JUND	1	0.96438	0.96468	1	12791	0	9.9478	0.035622	0.035684	0.888538	639	1	9.9478
CHST12	1	0.96418	0.96449	1	12789	0	9.9448	0.035821	0.035861	0.888538	640	1	9.9448
ZBTB32	1	0.96418	0.96449	1	12790	0	9.9448	0.035821	0.035861	0.888538	641	1	9.9448
SLC1A6	1	0.96401	0.96431	1	12786	0	9.9434	0.035995	0.036048	0.888538	642	1	9.9434
SNTA1	3	0.96386	0.964	1	12785	0	9.0008	0.036138	0.089216	0.938036	643	3	9.0008
MATK	1	0.96373	0.96405	1	12783	0	9.9411	0.036268	0.036301	0.888538	644	1	9.9411
WDR83	5	0.18123	0.33366	0.988452	2711	1	8.9471	0.036337	0.126	0.950503	645	4	8.9471
OXLD1	2	0.9636	0.96365	1	12778	0	9.3878	0.0364	0.065973	0.918357	646	2	9.3878
TPT1	2	0.9636	0.96365	1	12780	0	9.248	0.0364	0.065973	0.918357	647	2	9.248
ZNF469	2	0.9636	0.96365	1	12779	0	9.3835	0.0364	0.065973	0.918357	648	2	9.3835
OTUD7A	2	0.9636	0.96365	1	12781	0	9.2533	0.0364	0.065973	0.918357	649	2	9.2533
OCIAD2	1	0.96358	0.96389	1	12777	0	9.9396	0.036417	0.036479	0.888538	650	1	9.9396
HMGN1	1	0.96358	0.96389	1	12776	0	9.9396	0.036417	0.036479	0.888538	651	1	9.9396
DTWD2	1	0.96338	0.96369	1	12774	0	9.9381	0.036616	0.036673	0.888538	652	1	9.9381
MAX	1	0.96338	0.96369	1	12775	0	9.9381	0.036616	0.036673	0.888538	653	1	9.9381
LILRB3	2	0.21068	0.24566	0.988452	3098	1	-0.011129	0.036696	0.066495	0.918357	654	1	-0.011129
KRT15	2	0.442	0.44385	1	5906	1	2.8929	0.036696	0.066495	0.918357	655	1	2.8929
GTF3C5	2	0.9633	0.96338	1	12773	0	9.5402	0.036704	0.066506	0.918357	656	2	9.5402
VAMP7_Y	1	0.96323	0.96354	1	12770	0	9.9367	0.036765	0.036792	0.888538	657	1	9.9367
VAMP7_X	1	0.96323	0.96354	1	12769	0	9.9367	0.036765	0.036792	0.888538	658	1	9.9367
CEP70	1	0.96323	0.96354	1	12771	0	9.9367	0.036765	0.036792	0.888538	659	1	9.9367
KIAA1614	2	0.96315	0.96324	1	12768	0	9.2384	0.036847	0.066748	0.918357	660	2	9.2384
NR2E1	2	0.96315	0.96324	1	12767	0	9.2892	0.036847	0.066748	0.918357	661	2	9.2892
CHRDL1	2	0.66335	0.66283	1	8754	0	7.021	0.03694	0.066919	0.918357	662	2	7.021
AGMAT	2	0.93073	0.93069	1	12316	0	9.4459	0.03694	0.066919	0.918357	663	2	9.4459
PNPLA8	1	0.96294	0.96325	1	12765	0	9.9322	0.037064	0.037106	0.892603	664	1	9.9322
PLSCR5	2	0.15203	0.19979	0.988452	2348	1	-0.3234	0.037086	0.067168	0.918357	665	1	-0.3234
CLIC1	1	0.96286	0.96318	1	12764	0	9.9314	0.037138	0.037185	0.892603	666	1	9.9314
VPS54	2	0.62328	0.62294	1	8220	0	5.751	0.037184	0.067324	0.918357	667	2	5.751
ATXN7L3B	1	0.96279	0.96311	1	12763	0	9.9307	0.037213	0.037253	0.892603	668	1	9.9307
GAB3	2	0.96276	0.96286	1	12762	0	9.5008	0.037239	0.067419	0.918357	669	2	9.5008
NOC4L	1	0.96269	0.96301	1	12760	0	9.9299	0.037312	0.03737	0.892603	670	1	9.9299
JAK3	1	0.96269	0.96301	1	12761	0	9.9299	0.037312	0.03737	0.892603	671	1	9.9299
PPP1R14A	2	0.96265	0.96274	1	12759	0	9.2674	0.037355	0.06762	0.918357	672	2	9.2674
COQ10A	2	0.4954	0.49544	1	6531	1	4.2922	0.037428	0.067762	0.918357	673	1	4.2922
USP50	2	0.96256	0.96266	1	12758	0	9.3632	0.037441	0.067779	0.918357	674	2	9.3632
FAM181A	1	0.96249	0.96283	1	12757	0	9.9277	0.037511	0.037567	0.895713	675	1	9.9277
SLC34A2	1	0.96239	0.96273	1	12756	0	9.9269	0.037611	0.037665	0.895952	676	1	9.9269
SLC29A2	2	0.64859	0.64814	1	8562	0	6.4391	0.037672	0.068188	0.918357	677	2	6.4391
UPB1	3	0.96225	0.96245	1	12755	0	8.8072	0.037751	0.09287	0.939331	678	3	8.8072
HIVEP2	2	0.25732	0.28302	0.988452	3614	1	0.23962	0.037818	0.068434	0.918357	679	1	0.23962
PCSK2	2	0.96209	0.96217	1	12754	0	9.1246	0.037914	0.068604	0.918357	680	2	9.1246
FAM134B	2	0.96209	0.96217	1	12753	0	9.2464	0.037914	0.068604	0.918357	681	2	9.2464
TRIM17	2	0.89731	0.89714	1	11878	0	9.2953	0.038013	0.068777	0.918357	682	2	9.2953
GAK	2	0.29576	0.31477	0.988452	4104	1	0.98053	0.038159	0.069053	0.918357	683	1	0.98053
KRTAP9-3	1	0.96177	0.9621	1	12752	0	9.9217	0.038232	0.038261	0.901257	684	1	9.9217
VSIG8	2	0.96176	0.96183	1	12751	0	9.4148	0.038244	0.069194	0.918357	685	2	9.4148
GLP1R	1	0.96167	0.96202	1	12750	0	9.9209	0.038332	0.038345	0.901257	686	1	9.9209
OR4D5	1	0.96159	0.96195	1	12749	0	9.9194	0.038406	0.038428	0.901257	687	1	9.9194
LMBRD2	2	0.21531	0.2493	0.988452	3160	1	0.30104	0.038452	0.069551	0.918357	688	1	0.30104
DPH1	2	0.96147	0.96156	1	12748	0	9.3005	0.038526	0.069679	0.918357	689	2	9.3005
CCDC167	1	0.9614	0.96173	1	12746	0	9.9179	0.038605	0.03864	0.901257	690	1	9.9179
UNG	1	0.9614	0.96173	1	12747	0	9.9179	0.038605	0.03864	0.901257	691	1	9.9179
DMRTC2	1	0.9613	0.96163	1	12745	0	9.9171	0.038704	0.038745	0.901257	692	1	9.9171
EHBP1L1	3	0.94369	0.94391	1	12489	0	9.0934	0.038788	0.095191	0.939331	693	3	9.0934
RET	2	0.96118	0.96127	1	12744	0	9.2789	0.03882	0.070159	0.918357	694	2	9.2789
CD3E	2	0.85845	0.85812	1	11377	0	9.1323	0.038939	0.070366	0.918357	695	2	9.1323
OR9A2	3	0.32237	0.39362	1	4403	1	9.3976	0.039095	0.095892	0.939331	696	2	9.3976
BST1	1	0.9609	0.96124	1	12743	0	9.9133	0.039102	0.039141	0.904114	697	1	9.9133
GALNT1	2	0.96087	0.96093	1	12740	0	9.4473	0.039134	0.070706	0.918357	698	2	9.4473
MCM10	2	0.96087	0.96093	1	12741	0	9.0443	0.039134	0.070706	0.918357	699	2	9.0443
THBS3	2	0.4954	0.49544	1	6542	1	4.2828	0.039183	0.070784	0.918357	700	1	4.2828
PFAS	2	0.96071	0.96075	1	12738	0	9.0769	0.039291	0.070982	0.918357	701	2	9.0769
KIAA0368	2	0.96071	0.96075	1	12739	0	9.2243	0.039291	0.070982	0.918357	702	2	9.2243
RTN4RL1	1	0.96065	0.96097	1	12736	0	9.9126	0.039351	0.039394	0.904114	703	1	9.9126
CLDN5	1	0.96065	0.96097	1	12737	0	9.9126	0.039351	0.039394	0.904114	704	1	9.9126
RFPL4A	3	0.66862	0.66865	1	8833	0	7.6917	0.039369	0.096503	0.939331	705	2	7.6917
CTTNBP2NL	2	0.96052	0.96057	1	12735	0	9.1776	0.039479	0.071269	0.918357	706	2	9.1776
TMED3	1	0.96048	0.9608	1	12734	0	9.9118	0.039525	0.039557	0.904114	707	1	9.9118
NUTM2G	2	0.26408	0.28846	0.988452	3716	1	0.26577	0.039573	0.071428	0.918357	708	1	0.26577
NUTMG	2	0.26408	0.28846	0.988452	3715	1	0.26577	0.039573	0.071428	0.918357	709	1	0.26577
SMOC2	1	0.96035	0.96068	1	12733	0	9.9096	0.039649	0.039679	0.904114	710	1	9.9096
RELL1	2	0.96026	0.96031	1	12732	0	9.5207	0.039736	0.071728	0.918357	711	2	9.5207
SYPL1	1	0.96025	0.96058	1	12730	0	9.9088	0.039748	0.03977	0.904114	712	1	9.9088
HPCA	1	0.96008	0.96039	1	12729	0	9.9073	0.039922	0.039939	0.904114	713	1	9.9073
CCDC138	2	0.95999	0.96004	1	12728	0	9.5427	0.040014	0.072212	0.918357	714	2	9.5427
STK4	1	0.95993	0.96024	1	12726	0	9.9065	0.040072	0.040092	0.904114	715	1	9.9065
FCRL4	1	0.95993	0.96024	1	12727	0	9.9065	0.040072	0.040092	0.904114	716	1	9.9065
TLL1	2	0.9599	0.95995	1	12725	0	9.0193	0.040103	0.072381	0.918357	717	2	9.0193
PPP1R1A	1	0.95983	0.96014	1	12724	0	9.905	0.040171	0.040202	0.904114	718	1	9.905
PRSS35	2	0.95979	0.95986	1	12723	0	9.066	0.040213	0.072566	0.918357	719	2	9.066
KDM5A	1	0.95973	0.96004	1	12722	0	9.9042	0.04027	0.040299	0.904114	720	1	9.9042
RBBP5	1	0.95946	0.95979	1	12718	0	9.9019	0.040544	0.040578	0.904114	721	1	9.9019
MLLT4	1	0.95946	0.95979	1	12717	0	9.9019	0.040544	0.040578	0.904114	722	1	9.9019
DPY19L2	1	0.95936	0.95969	1	12716	0	10.182	0.040643	0.040668	0.904114	723	1	10.182
DTD2	1	0.95918	0.95953	1	12713	0	9.9004	0.040817	0.040834	0.904114	724	1	9.9004
CCDC88B	1	0.95918	0.95953	1	12714	0	9.9004	0.040817	0.040834	0.904114	725	1	9.9004
PCDH15	1	0.95918	0.95953	1	12715	0	9.9004	0.040817	0.040834	0.904114	726	1	9.9004
TAB2	3	0.91683	0.91695	1	12115	0	9.3845	0.040832	0.099814	0.939331	727	3	9.3845
CA2	1	0.95906	0.9594	1	12712	0	9.8989	0.040942	0.040959	0.904114	728	1	9.8989
GYS2	2	0.76607	0.76562	1	10128	0	8.6561	0.040985	0.073852	0.918357	729	2	8.6561
DACH2	1	0.95896	0.9593	1	12711	0	9.8973	0.041041	0.041059	0.904114	730	1	9.8973
MED26	1	0.95896	0.9593	1	12709	0	9.8973	0.041041	0.041059	0.904114	731	1	9.8973
APOA1BP	1	0.95896	0.9593	1	12710	0	9.8973	0.041041	0.041059	0.904114	732	1	9.8973
ZGLP1	2	0.95896	0.95901	1	12708	0	9.4327	0.041045	0.073952	0.918357	733	2	9.4327
HECTD1	2	0.95896	0.95901	1	12707	0	9.3481	0.041045	0.073952	0.918357	734	2	9.3481
MRGPRX1	3	0.70634	0.70663	1	9334	0	8.0907	0.041183	0.10062	0.939331	735	2	8.0907
C2orf27A	1	0.95881	0.95913	1	12706	0	9.8966	0.04119	0.041206	0.904907	736	1	9.8966
ACVR1	2	0.95876	0.95883	1	12704	0	9.3961	0.041236	0.074289	0.918357	737	2	9.3961
RRN3	2	0.95876	0.95883	1	12705	0	9.1359	0.041236	0.074289	0.918357	738	2	9.1359
RAB3A	2	0.44767	0.44923	1	5972	1	3.1184	0.041277	0.074357	0.918357	739	1	3.1184
KIAA0408	1	0.95869	0.95901	1	12703	0	9.8958	0.041315	0.041348	0.905166	740	1	9.8958
SPANXC	6	0.27107	0.45908	1	3804	2	8.9741	0.041374	0.15653	0.975374	741	4	8.9741
AGK	2	0.95857	0.95863	1	12702	0	9.1659	0.041428	0.074616	0.918357	742	2	9.1659
PKN1	2	0.95841	0.95846	1	12701	0	9.206	0.041591	0.074875	0.918357	743	2	9.206
RBMY1A1	4	0.95841	0.95881	1	12700	0	8.9968	0.041593	0.12308	0.949143	744	4	8.9968
KRT72	2	0.20763	0.24326	0.988452	3057	1	0.071651	0.041618	0.07492	0.918357	745	1	0.071651
FUT3	2	0.26625	0.29022	0.988452	3742	1	0.27346	0.041618	0.07492	0.918357	746	1	0.27346
YWHAG	2	0.9583	0.95833	1	12699	0	9.0822	0.041702	0.075066	0.918357	747	2	9.0822
CHST14	3	0.94849	0.94877	1	12561	0	9.3779	0.041777	0.10195	0.939331	748	3	9.3779
GTPBP2	2	0.75762	0.75726	1	10008	0	8.593	0.041813	0.075254	0.918357	749	2	8.593
FAM120C	1	0.95816	0.95848	1	12698	0	9.892	0.041837	0.041876	0.905166	750	1	9.892
LARP1B	3	0.95802	0.95835	1	12696	0	8.7197	0.041979	0.10241	0.939331	751	3	8.7197
STYXL1	2	0.19287	0.23155	0.988452	2876	1	-0.1294	0.042007	0.07561	0.918357	752	1	-0.1294
KCNC4	2	0.46038	0.46138	1	6138	1	3.6284	0.042251	0.076023	0.918357	753	1	3.6284
PCDH1	1	0.95769	0.95802	1	12694	0	9.8873	0.042309	0.042335	0.905166	754	1	9.8873
PI4K2A	1	0.95752	0.95784	1	12692	0	9.8866	0.042483	0.042519	0.905166	755	1	9.8866
GPR82	2	0.22379	0.25606	0.988452	3263	1	0.042074	0.042543	0.076537	0.918357	756	1	0.042074
FGF14	2	0.47597	0.47642	1	6317	1	4.1702	0.042543	0.076537	0.918357	757	1	4.1702
FRMD4A	2	0.95744	0.95744	1	12691	0	9.0617	0.042559	0.07656	0.918357	758	2	9.0617
ATP2B1	1	0.95739	0.95771	1	12690	0	9.8858	0.042607	0.042632	0.905166	759	1	9.8858
NEK11	2	0.95725	0.95727	1	12689	0	9.0776	0.042754	0.07689	0.918357	760	2	9.0776
MEF2B	1	0.95724	0.95755	1	12688	0	9.8842	0.042756	0.042791	0.905166	761	1	9.8842
MEF2BNB-MEF2B	1	0.95724	0.95755	1	12687	0	9.8842	0.042756	0.042791	0.905166	762	1	9.8842
CCDC147	2	0.93744	0.93748	1	12401	0	9.455	0.042834	0.077032	0.918357	763	2	9.455
ENTPD8	1	0.95685	0.95715	1	12684	0	9.8811	0.043154	0.043204	0.905166	764	1	9.8811
CLN5	3	0.9568	0.95711	1	12683	0	8.4539	0.043197	0.10506	0.939331	765	3	8.4539
ADAMTS4	1	0.95677	0.95708	1	12682	0	9.8796	0.043229	0.043273	0.905166	766	1	9.8796
GPR180	1	0.95662	0.9569	1	12681	0	9.878	0.043378	0.043432	0.905166	767	1	9.878
RGSL1	1	0.95657	0.95685	1	12680	0	9.8773	0.043427	0.043487	0.905166	768	1	9.8773
LRIG1	2	0.82713	0.82672	1	10969	0	8.985	0.043515	0.078229	0.922851	769	2	8.985
DDX25	1	0.95647	0.95675	1	12678	0	9.8765	0.043527	0.043575	0.905166	770	1	9.8765
U2AF1L4	1	0.95647	0.95675	1	12677	0	9.8765	0.043527	0.043575	0.905166	771	1	9.8765
NXN	1	0.95637	0.95664	1	12676	0	9.8757	0.043626	0.043671	0.905166	772	1	9.8757
B3GALT5	2	0.95635	0.95641	1	12675	0	9.4062	0.043653	0.078454	0.922851	773	2	9.4062
RARS	1	0.95625	0.95652	1	12674	0	9.8726	0.043751	0.043786	0.905166	774	1	9.8726
FBXO45	2	0.55819	0.55796	1	7346	0	5.0634	0.043856	0.078795	0.922851	775	1	5.0634
APOA5	2	0.88621	0.88605	1	11722	0	9.2299	0.043856	0.078795	0.922851	776	2	9.2299
NUTF2	1	0.9561	0.95637	1	12672	0	9.871	0.0439	0.043937	0.905166	777	1	9.871
SELE	1	0.956	0.95627	1	12671	0	9.8703	0.043999	0.044022	0.905166	778	1	9.8703
SLC16A12	2	0.94807	0.94804	1	12554	0	9.5	0.044147	0.079277	0.922851	779	2	9.5
CAPN6	2	0.73291	0.73241	1	9685	0	8.355	0.044147	0.079277	0.922851	780	2	8.355
ATP6V1B1	3	0.70634	0.70663	1	9347	0	0.59996	0.044153	0.10721	0.939331	781	1	0.59996
SOX6	3	0.95579	0.95612	1	12670	0	8.6303	0.044206	0.10733	0.939331	782	3	8.6303
ING1	3	0.92063	0.92074	1	12166	0	9.3536	0.044225	0.10738	0.939331	783	3	9.3536
LOC401052	1	0.95573	0.95595	1	12669	0	9.8663	0.044273	0.044312	0.905166	784	1	9.8663
CD99_Y	3	0.95562	0.95594	1	12668	0	8.9647	0.044383	0.10773	0.939331	785	3	8.9647
CD99_X	3	0.95562	0.95594	1	12667	0	8.9647	0.044383	0.10773	0.939331	786	3	8.9647
F2RL1	3	0.60054	0.60334	1	7941	1	9.3524	0.04439	0.10774	0.939331	787	2	9.3524
TAS2R38	1	0.9556	0.95583	1	12666	0	9.8648	0.044397	0.044448	0.905166	788	1	9.8648
OR13C5	1	0.9556	0.95583	1	12665	0	9.8648	0.044397	0.044448	0.905166	789	1	9.8648
SLC3A2	2	0.95547	0.95553	1	12663	0	9.5349	0.04453	0.079925	0.925238	790	2	9.5349
RBM45	1	0.95545	0.95567	1	12661	0	9.8632	0.044546	0.044607	0.905166	791	1	9.8632
IFT20	1	0.95545	0.95567	1	12662	0	9.8632	0.044546	0.044607	0.905166	792	1	9.8632
PRMT5	3	0.95544	0.95579	1	12660	0	9.0499	0.044561	0.1081	0.939331	793	3	9.0499
FCRLA	2	0.95534	0.95541	1	12659	0	9.2256	0.044656	0.080133	0.925238	794	2	9.2256
ABCC8	2	0.67626	0.67598	1	8954	0	7.7024	0.044682	0.080175	0.925238	795	2	7.7024
TRIM32	1	0.95518	0.95539	1	12658	0	9.8616	0.04482	0.044893	0.905185	796	1	9.8616
IVL	3	0.95514	0.95551	1	12657	0	8.7641	0.044862	0.10877	0.939331	797	3	8.7641
NXF5	1	0.95506	0.95526	1	12656	0	9.8609	0.044944	0.04502	0.905185	798	1	9.8609
TMEM184C	1	0.95483	0.95505	1	12655	0	9.8593	0.045168	0.045254	0.905185	799	1	9.8593
MSS51	2	0.55819	0.55796	1	7309	0	5.0578	0.045168	0.080975	0.926422	800	1	5.0578
ZNF555	2	0.95468	0.95472	1	12654	0	9.3532	0.045321	0.081228	0.926422	801	2	9.3532
AIDA	3	0.95437	0.95475	1	12652	0	8.2481	0.045629	0.1104	0.940686	802	3	8.2481
VAMP8	3	0.95437	0.95475	1	12653	0	8.6775	0.045629	0.1104	0.940686	803	3	8.6775
SAA1	1	0.95431	0.95456	1	12651	0	9.8545	0.04569	0.045775	0.905185	804	1	9.8545
RGPD2	2	0.31868	0.33388	0.988452	4374	1	0.58712	0.045751	0.081917	0.926422	805	1	0.58712
ZNF703	1	0.95424	0.95448	1	12650	0	9.8538	0.045764	0.045841	0.905185	806	1	9.8538
ZNF711	1	0.95419	0.95444	1	12649	0	9.853	0.045814	0.045878	0.905185	807	1	9.853
CXorf40B	3	0.8908	0.8908	1	11792	0	9.0361	0.045817	0.11084	0.941996	808	3	9.0361
ALKBH8	2	0.40359	0.40833	1	5430	1	1.5439	0.045848	0.082082	0.926422	809	1	1.5439
TACO1	1	0.95411	0.95436	1	12648	0	9.8522	0.045888	0.045953	0.905185	810	1	9.8522
S1PR4	1	0.95411	0.95436	1	12647	0	9.8522	0.045888	0.045953	0.905185	811	1	9.8522
TMEM139	2	0.95411	0.95414	1	12646	0	9.1211	0.045894	0.082154	0.926422	812	2	9.1211
GTPBP6_X	4	0.61954	0.64242	1	8170	1	8.884	0.045989	0.13444	0.955312	813	3	8.884
GTPBP6_Y	4	0.61954	0.64242	1	8169	1	8.884	0.045989	0.13444	0.955312	814	3	8.884
SLC6A16	1	0.95399	0.95423	1	12644	0	9.8514	0.046013	0.046065	0.905185	815	1	9.8514
RGS9	1	0.95399	0.95423	1	12643	0	9.8514	0.046013	0.046065	0.905185	816	1	9.8514
MTRNR2L8	2	0.68119	0.68102	1	9011	0	7.5576	0.046042	0.082422	0.926422	817	2	7.5576
SPTA1	1	0.95389	0.95413	1	12642	0	9.8498	0.046112	0.046162	0.905185	818	1	9.8498
ATP2A1	3	0.81186	0.81159	1	10756	0	8.8426	0.046178	0.11167	0.942178	819	3	8.8426
EDDM3B	2	0.42968	0.4324	1	5765	1	2.3077	0.04643	0.083032	0.928624	820	1	2.3077
PLXNC1	2	0.95356	0.95356	1	12639	0	8.9759	0.046439	0.083042	0.928624	821	2	8.9759
YIPF2	1	0.95332	0.95357	1	12636	0	9.8458	0.046684	0.046759	0.905185	822	1	9.8458
RABL5	1	0.95319	0.95345	1	12634	0	9.845	0.046808	0.046883	0.905185	823	1	9.845
PLXNA1	1	0.95319	0.95345	1	12635	0	9.845	0.046808	0.046883	0.905185	824	1	9.845
RNF112	1	0.95309	0.95335	1	12633	0	9.8442	0.046908	0.046973	0.905185	825	1	9.8442
SLC25A44	1	0.95292	0.95317	1	12631	0	9.8419	0.047082	0.047146	0.905185	826	1	9.8419
TRIM6-TRIM34	2	0.71809	0.71766	1	9512	0	8.1429	0.047207	0.084305	0.931569	827	2	8.1429
MAPK8IP3	1	0.95277	0.95303	1	12628	0	9.8411	0.047231	0.04731	0.905185	828	1	9.8411
TPK1	2	0.95267	0.95269	1	12627	0	9.1198	0.047332	0.08453	0.931569	829	2	9.1198
SLCO1B7	1	0.95264	0.9529	1	12626	0	9.8403	0.047355	0.047423	0.905185	830	1	9.8403
PLP1	2	0.88032	0.88022	1	11646	0	9.1919	0.047401	0.08464	0.931569	831	2	9.1919
SAFB2	1	0.9526	0.95285	1	12625	0	9.8395	0.047405	0.047465	0.905185	832	1	9.8395
ACOT9	1	0.95252	0.95279	1	12624	0	9.8387	0.047479	0.047545	0.905185	833	1	9.8387
CBX6	1	0.95237	0.95265	1	12622	0	9.8371	0.047629	0.047691	0.905185	834	1	9.8371
CDRT1	2	0.25398	0.28034	0.988452	3564	1	0.187	0.047692	0.085131	0.933225	835	1	0.187
OR10G8	1	0.95227	0.95254	1	12620	0	9.8363	0.047728	0.047792	0.905185	836	1	9.8363
DECR2	2	0.95226	0.95225	1	12619	0	9.2891	0.047744	0.085224	0.933359	837	2	9.2891
PLEKHG2	2	0.64475	0.64429	1	8502	0	6.4495	0.047789	0.085283	0.933359	838	2	6.4495
PFN3	1	0.95217	0.95243	1	12618	0	9.8355	0.047827	0.047894	0.905185	839	1	9.8355
DDX39B	1	0.95217	0.95243	1	12617	0	9.8355	0.047827	0.047894	0.905185	840	1	9.8355
OR52D1	2	0.892	0.89178	1	11811	0	9.2371	0.047886	0.085429	0.933557	841	2	9.2371
CREBL2	2	0.9521	0.9521	1	12616	0	9.3614	0.047896	0.085441	0.933557	842	2	9.3614
QRICH1	1	0.9521	0.95236	1	12615	0	9.8347	0.047902	0.047968	0.905185	843	1	9.8347
CELF6	2	0.10831	0.16707	0.985058	1814	1	-0.58138	0.047983	0.085587	0.933625	844	1	-0.58138
TMPRSS13	1	0.952	0.95226	1	12614	0	9.8339	0.048001	0.048067	0.905185	845	1	9.8339
ZNF567	1	0.95187	0.95212	1	12612	0	9.8331	0.048126	0.048188	0.905185	846	1	9.8331
RALGAPB	1	0.95187	0.95212	1	12613	0	9.8331	0.048126	0.048188	0.905185	847	1	9.8331
F12	1	0.95173	0.95199	1	12611	0	9.8315	0.048275	0.04833	0.905185	848	1	9.8315
PLD6	2	0.9516	0.9516	1	12610	0	9.312	0.048398	0.086291	0.938036	849	2	9.312
FPR1	1	0.95155	0.9518	1	12608	0	9.8307	0.048449	0.048501	0.905185	850	1	9.8307
EPM2AIP1	1	0.95155	0.9518	1	12609	0	9.8307	0.048449	0.048501	0.905185	851	1	9.8307
DHRS11	1	0.95135	0.95158	1	12606	0	9.8291	0.048648	0.048729	0.905185	852	1	9.8291
UPK1A	1	0.95128	0.95152	1	12605	0	9.8282	0.048722	0.048814	0.905185	853	1	9.8282
ANKRD23	4	0.95127	0.95172	1	12604	0	8.8208	0.048733	0.14131	0.961806	854	4	8.8208
NEDD4	2	0.95121	0.9512	1	12601	0	9.416	0.048793	0.087001	0.938036	855	2	9.416
WDR82	2	0.95121	0.9512	1	12602	0	9.4099	0.048793	0.087001	0.938036	856	2	9.4099
LMO7	2	0.95121	0.9512	1	12603	0	9.1548	0.048793	0.087001	0.938036	857	2	9.1548
PPP4R2	1	0.95115	0.95139	1	12599	0	9.8274	0.048847	0.048955	0.905185	858	1	9.8274
TNFAIP8L2	1	0.95115	0.95139	1	12600	0	9.8274	0.048847	0.048955	0.905185	859	1	9.8274
ZKSCAN4	2	0.95101	0.951	1	12598	0	9.1649	0.048991	0.087334	0.938036	860	2	9.1649
GPAM	1	0.95093	0.95119	1	12596	0	9.8258	0.04907	0.049193	0.905185	861	1	9.8258
RYK	1	0.95093	0.95119	1	12597	0	9.8258	0.04907	0.049193	0.905185	862	1	9.8258
ZAR1	2	0.95089	0.95088	1	12595	0	9.1136	0.049112	0.087532	0.938036	863	2	9.1136
NLRC5	2	0.79417	0.79374	1	10511	0	8.7978	0.049147	0.087584	0.938036	864	2	8.7978
ARID4B	1	0.95076	0.95103	1	12594	0	9.8234	0.049244	0.049381	0.905185	865	1	9.8234
DNAH1	2	0.28087	0.3023	0.988452	3930	1	0.33762	0.049341	0.087898	0.938036	866	1	0.33762
CNN2	2	0.9505	0.95048	1	12592	0	9.0176	0.049498	0.088173	0.938036	867	2	9.0176
RAB27B	2	0.9505	0.95048	1	12591	0	9.1642	0.049498	0.088173	0.938036	868	2	9.1642
AHSP	1	0.95048	0.95076	1	12590	0	9.8218	0.049518	0.049657	0.905185	869	1	9.8218
MYL4	2	0.89297	0.89275	1	11822	0	9.2357	0.049583	0.08833	0.938036	870	2	9.2357
LRRC31	1	0.95041	0.95069	1	12589	0	9.821	0.049592	0.049745	0.905185	871	1	9.821
ALLC	1	0.95036	0.95063	1	12588	0	9.8202	0.049642	0.049789	0.905185	872	1	9.8202
PLA2R1	3	0.58014	0.58505	1	7681	1	-0.99362	0.049642	0.11912	0.946151	873	1	-0.99362
BACE1	2	0.95032	0.95031	1	12587	0	9.251	0.049675	0.088484	0.938036	874	2	9.251
FARP1	3	0.95032	0.95062	1	12586	0	8.8347	0.049676	0.1192	0.946195	875	3	8.8347
GATA3	4	0.55039	0.59623	1	7204	1	8.8636	0.049723	0.14376	0.963084	876	3	8.8636
PODXL	3	0.42534	0.46313	1	5712	1	9.3162	0.049741	0.11933	0.9466	877	2	9.3162
MAP3K9	1	0.95026	0.95055	1	12585	0	9.8194	0.049741	0.049906	0.905185	878	1	9.8194
NACAD	2	0.95022	0.95023	1	12584	0	9.2489	0.049775	0.088674	0.938036	879	2	9.2489
KLK13	1	0.95016	0.95044	1	12583	0	9.8178	0.049841	0.049993	0.905185	880	1	9.8178
OR2M2	2	0.52113	0.52106	1	6911	0	4.5371	0.049874	0.088826	0.938036	881	1	4.5371
GRM3	1	0.95006	0.95034	1	12582	0	9.8169	0.04994	0.050079	0.905185	882	1	9.8169
LSG1	1	0.95006	0.95034	1	12581	0	9.8169	0.04994	0.050079	0.905185	883	1	9.8169
BRD3	2	0.95006	0.95006	1	12580	0	9.3825	0.049942	0.088945	0.938036	884	2	9.3825
CST8	1	0.94996	0.95025	1	12579	0	9.8161	0.05004	0.050182	0.905185	885	1	9.8161
FAXC	2	0.0076912	0.014582	0.891288	173	1	-1.0171	0.050068	0.089147	0.938036	886	1	-1.0171
SIX5	2	0.94957	0.94958	1	12576	0	9.1035	0.050432	0.089757	0.938036	887	2	9.1035
IMPDH2	1	0.94956	0.94985	1	12574	0	9.8129	0.050438	0.050558	0.905185	888	1	9.8129
TENM3	1	0.94956	0.94985	1	12575	0	9.8129	0.050438	0.050558	0.905185	889	1	9.8129
AKR1C3	1	0.94956	0.94985	1	12573	0	9.8129	0.050438	0.050558	0.905185	890	1	9.8129
ZCCHC13	1	0.94946	0.94974	1	12572	0	9.8121	0.050537	0.050642	0.905185	891	1	9.8121
CLINT1	1	0.94939	0.94968	1	12570	0	9.8104	0.050612	0.050724	0.905431	892	1	9.8104
SMARCA5	2	0.9491	0.9491	1	12568	0	9.4118	0.050902	0.090536	0.939331	893	2	9.4118
NT5C1A	2	0.84728	0.84694	1	11234	0	9.044	0.050988	0.090672	0.939331	894	2	9.044
ASCL2	2	0.55819	0.55796	1	7377	0	5.0362	0.051134	0.090928	0.939331	895	1	5.0362
RPAP3	3	0.94886	0.94915	1	12567	0	8.456	0.051141	0.12236	0.949143	896	3	8.456
SAMD8	2	0.94878	0.94876	1	12566	0	9.0406	0.051216	0.091066	0.939331	897	2	9.0406
AK6	1	0.94877	0.94904	1	12564	0	9.8056	0.051233	0.051339	0.905713	898	1	9.8056
CEP164	1	0.94877	0.94904	1	12565	0	9.8056	0.051233	0.051339	0.905713	899	1	9.8056
ADC	2	0.21487	0.24897	0.988452	3153	1	0.16772	0.051279	0.09117	0.939331	900	1	0.16772
B4GALT2	1	0.94849	0.94876	1	12563	0	9.8039	0.051506	0.051635	0.905713	901	1	9.8039
PMM2	1	0.94849	0.94876	1	12562	0	9.8039	0.051506	0.051635	0.905713	902	1	9.8039
RBBP9	1	0.94834	0.94862	1	12558	0	9.8023	0.051656	0.051787	0.905713	903	1	9.8023
OR56A5	1	0.94834	0.94862	1	12560	0	9.8023	0.051656	0.051787	0.905713	904	1	9.8023
RCBTB1	1	0.94834	0.94862	1	12559	0	9.8023	0.051656	0.051787	0.905713	905	1	9.8023
DIO1	2	0.94823	0.9482	1	12557	0	9.31	0.051769	0.091997	0.939331	906	2	9.31
SPRR2G	3	0.94819	0.94848	1	12556	0	9.0333	0.051812	0.12381	0.949143	907	3	9.0333
DNTTIP1	2	0.9153	0.91509	1	12099	0	9.3197	0.05186	0.092156	0.939331	908	2	9.3197
OR6X1	2	0.43133	0.43393	1	5786	1	2.3723	0.05186	0.092156	0.939331	909	1	2.3723
OR4N4	1	0.94797	0.94825	1	12553	0	9.7982	0.052028	0.052136	0.905713	910	1	9.7982
BAAT	3	0.94787	0.94816	1	12552	0	8.1639	0.052134	0.12449	0.949918	911	3	8.1639
OR5AP2	2	0.94786	0.94781	1	12551	0	9.2484	0.052143	0.092612	0.939331	912	2	9.2484
NCCRP1	2	0.23474	0.26497	0.988452	3369	1	0.066294	0.052151	0.092626	0.939331	913	1	0.066294
GYG2	1	0.9478	0.94806	1	12548	0	9.7974	0.052202	0.052319	0.905713	914	1	9.7974
MT1B	1	0.9478	0.94806	1	12549	0	9.7974	0.052202	0.052319	0.905713	915	1	9.7974
CLMP	1	0.9478	0.94806	1	12547	0	9.7974	0.052202	0.052319	0.905713	916	1	9.7974
CNNM2	2	0.76607	0.76562	1	10127	0	8.6152	0.052247	0.092785	0.939331	917	2	8.6152
PRMT7	2	0.81259	0.81208	1	10768	0	8.8764	0.052344	0.092945	0.939331	918	2	8.8764
DSG1	2	0.94765	0.94761	1	12546	0	8.9591	0.052348	0.092953	0.939331	919	2	8.9591
AGXT	1	0.9476	0.94785	1	12545	0	9.7965	0.052401	0.052493	0.905713	920	1	9.7965
DNAJC19	1	0.94737	0.94764	1	12544	0	9.7949	0.052625	0.05272	0.905713	921	1	9.7949
GLOD5	1	0.94723	0.94748	1	12541	0	9.7941	0.052774	0.052875	0.905713	922	1	9.7941
MPV17L	1	0.94723	0.94748	1	12542	0	9.7941	0.052774	0.052875	0.905713	923	1	9.7941
KCNC2	2	0.43556	0.43787	1	5840	1	2.5413	0.052828	0.093756	0.939331	924	1	2.5413
MED12L	1	0.94713	0.94737	1	12540	0	9.7924	0.052874	0.052976	0.905713	925	1	9.7924
TGFB3	1	0.94703	0.94727	1	12538	0	9.7908	0.052973	0.053072	0.905713	926	1	9.7908
AP5S1	1	0.94703	0.94727	1	12537	0	9.7908	0.052973	0.053072	0.905713	927	1	9.7908
KIAA1919	2	0.94699	0.94697	1	12536	0	9.056	0.053009	0.094049	0.939331	928	2	9.056
IFNA17	2	0.94699	0.94697	1	12535	0	9.2959	0.053009	0.094049	0.939331	929	2	9.2959
PCBP1	2	0.94699	0.94697	1	12534	0	9.1148	0.053009	0.094049	0.939331	930	2	9.1148
SLC12A3	3	0.10324	0.17764	0.987357	1754	1	8.6099	0.053026	0.1264	0.950503	931	2	8.6099
PHF6	5	0.47825	0.61669	1	6347	1	4.6337	0.053059	0.17415	0.975374	932	4	4.6337
CHRAC1	1	0.9468	0.94705	1	12533	0	9.7883	0.053197	0.053288	0.905713	933	1	9.7883
SLC30A5	2	0.9468	0.94678	1	12532	0	9.0885	0.053204	0.094383	0.939331	934	2	9.0885
WBP2NL	2	0.9468	0.94678	1	12531	0	9.0356	0.053204	0.094383	0.939331	935	2	9.0356
STIM2	1	0.94663	0.94689	1	12529	0	9.7875	0.053371	0.053461	0.905713	936	1	9.7875
KRT6B	1	0.94663	0.94689	1	12528	0	9.7875	0.053371	0.053461	0.905713	937	1	9.7875
FGF3	1	0.94663	0.94689	1	12530	0	9.7875	0.053371	0.053461	0.905713	938	1	9.7875
LOXL1	3	0.32839	0.39751	1	4433	1	8.8788	0.053386	0.12715	0.950587	939	2	8.8788
ZBTB34	2	0.22528	0.2573	0.988452	3279	1	0.0087918	0.053505	0.094865	0.939331	940	1	0.0087918
CISD1	3	0.094895	0.16591	0.98453	1668	1	9.2872	0.053583	0.12759	0.951157	941	2	9.2872
TMEM131	1	0.94641	0.94667	1	12527	0	9.7866	0.053595	0.053675	0.905713	942	1	9.7866
FAM151A	2	0.52113	0.52106	1	6895	0	4.5233	0.053602	0.09504	0.939331	943	1	4.5233
CHST6	1	0.94621	0.94645	1	12525	0	9.7842	0.053793	0.05386	0.905713	944	1	9.7842
BEST3	2	0.62638	0.62606	1	8267	0	5.861	0.053844	0.095442	0.939331	945	2	5.861
FAM105A	1	0.94611	0.94635	1	12524	0	9.7833	0.053893	0.053951	0.905713	946	1	9.7833
CPA1	1	0.94601	0.94626	1	12523	0	9.7825	0.053992	0.05405	0.905713	947	1	9.7825
TNS4	1	0.94591	0.94615	1	12522	0	9.7817	0.054092	0.054135	0.905713	948	1	9.7817
S100A5	1	0.94578	0.94602	1	12521	0	9.7808	0.054216	0.054251	0.905713	949	1	9.7808
ZNF234	2	0.94564	0.9456	1	12520	0	9.3981	0.054357	0.09632	0.939331	950	2	9.3981
MPP6	2	0.7122	0.71181	1	9438	0	8.0276	0.054376	0.096356	0.939331	951	2	8.0276
CAPN14	1	0.94559	0.94585	1	12519	0	9.7767	0.054415	0.054435	0.905713	952	1	9.7767
ATXN7L1	1	0.94551	0.94578	1	12518	0	9.7758	0.054489	0.054503	0.905713	953	1	9.7758
UEVLD	3	0.91478	0.91493	1	12094	0	9.2636	0.054536	0.12963	0.951886	954	3	9.2636
OR5AS1	3	0.57484	0.58049	1	7618	1	9.2802	0.054613	0.12981	0.951886	955	2	9.2802
CHST3	1	0.94536	0.94563	1	12514	0	9.775	0.054639	0.054651	0.905713	956	1	9.775
STEAP4	1	0.94536	0.94563	1	12517	0	9.775	0.054639	0.054651	0.905713	957	1	9.775
E4F1	1	0.94536	0.94563	1	12516	0	9.775	0.054639	0.054651	0.905713	958	1	9.775
ATP5E	1	0.94536	0.94563	1	12515	0	9.775	0.054639	0.054651	0.905713	959	1	9.775
TMEM170B	2	0.94533	0.94529	1	12511	0	9.206	0.054671	0.096866	0.939331	960	2	9.206
FAM221B	2	0.94533	0.94529	1	12512	0	9.175	0.054671	0.096866	0.939331	961	2	9.175
NES	2	0.94533	0.94529	1	12510	0	9.3905	0.054671	0.096866	0.939331	962	2	9.3905
RNF34	2	0.093036	0.15583	0.976932	1644	1	-0.67979	0.054762	0.09702	0.939331	963	1	-0.67979
ELOVL3	2	0.94514	0.94513	1	12509	0	9.2221	0.054857	0.097182	0.939331	964	2	9.2221
ZNF396	1	0.94511	0.94538	1	12506	0	9.7733	0.054887	0.054897	0.906039	965	1	9.7733
MRPL52	1	0.94511	0.94538	1	12507	0	9.7733	0.054887	0.054897	0.906039	966	1	9.7733
DUSP19	2	0.35056	0.36116	1	4778	1	0.84171	0.055101	0.097594	0.939331	967	1	0.84171
TM4SF19	4	0.80481	0.80522	1	10647	0	8.779	0.055154	0.15736	0.975374	968	3	8.779
GSTT1	1	0.94484	0.94511	1	12504	0	9.77	0.055161	0.05518	0.906794	969	1	9.77
OCLN	1	0.94484	0.94511	1	12505	0	9.77	0.055161	0.05518	0.906794	970	1	9.77
MAP1LC3A	2	0.70401	0.70361	1	9288	0	7.9162	0.055342	0.097996	0.939331	971	2	7.9162
TSPAN1	1	0.94464	0.94494	1	12503	0	9.7683	0.055359	0.055365	0.906794	972	1	9.7683
GPR25	1	0.94464	0.94494	1	12502	0	9.7683	0.055359	0.055365	0.906794	973	1	9.7683
TREML1	2	0.077917	0.13484	0.973737	1404	1	-0.766	0.055487	0.098247	0.939331	974	1	-0.766
RBMY1J	2	0.94447	0.94444	1	12500	0	9.0956	0.055534	0.098316	0.939331	975	2	9.0956
HABP2	2	0.94447	0.94444	1	12499	0	9.0719	0.055534	0.098316	0.939331	976	2	9.0719
RBMY1F	2	0.94447	0.94444	1	12501	0	9.0956	0.055534	0.098316	0.939331	977	2	9.0956
MAP2K5	1	0.94444	0.94473	1	12498	0	9.7675	0.055558	0.055554	0.906794	978	1	9.7675
OR4D10	2	0.9443	0.94426	1	12496	0	9.1164	0.055698	0.098605	0.939331	979	2	9.1164
MCU	1	0.94427	0.94455	1	12495	0	9.7666	0.055732	0.055724	0.906917	980	1	9.7666
SYT1	1	0.94427	0.94455	1	12494	0	9.7666	0.055732	0.055724	0.906917	981	1	9.7666
CD96	2	0.94393	0.94389	1	12493	0	8.9638	0.056074	0.099236	0.939331	982	2	8.9638
WDR49	1	0.94389	0.94415	1	12491	0	9.7616	0.056105	0.056092	0.908153	983	1	9.7616
NDUFV1	1	0.94377	0.94403	1	12490	0	9.7608	0.056229	0.056207	0.908153	984	1	9.7608
OR9Q2	1	0.94365	0.94391	1	12487	0	9.7599	0.056354	0.056331	0.908153	985	1	9.7599
FANCC	1	0.94365	0.94391	1	12488	0	9.7599	0.056354	0.056331	0.908153	986	1	9.7599
OR1J4	1	0.94355	0.94383	1	12486	0	9.7591	0.056453	0.056431	0.908153	987	1	9.7591
C17orf102	2	0.94354	0.94346	1	12485	0	9.013	0.056464	0.099902	0.939331	988	2	9.013
PRDM11	2	0.94354	0.94346	1	12484	0	9.2209	0.056464	0.099902	0.939331	989	2	9.2209
BLOC1S1	1	0.94342	0.9437	1	12483	0	9.7582	0.056578	0.056559	0.908288	990	1	9.7582
PMEL	2	0.94332	0.94326	1	12482	0	9.069	0.056676	0.10026	0.939331	991	2	9.069
TRIM3	1	0.94327	0.94357	1	12480	0	9.7574	0.056727	0.056686	0.908288	992	1	9.7574
ZNF696	1	0.94327	0.94357	1	12481	0	9.7574	0.056727	0.056686	0.908288	993	1	9.7574
GTPBP10	1	0.94317	0.94348	1	12479	0	9.7565	0.056826	0.056802	0.908288	994	1	9.7565
CAMTA1	2	0.9431	0.94303	1	12478	0	8.94	0.056901	0.10064	0.939331	995	2	8.94
SOX7	3	0.94305	0.94327	1	12477	0	8.2529	0.056948	0.13471	0.955312	996	3	8.2529
LRRC25	2	0.94294	0.94286	1	12476	0	8.8458	0.057056	0.10091	0.939331	997	2	8.8458
PRAMEF10	2	0.29976	0.31808	0.988452	4147	1	0.43953	0.057129	0.10103	0.939331	998	1	0.43953
KCTD21	2	0.94286	0.94278	1	12475	0	8.8858	0.057139	0.10105	0.939331	999	2	8.8858
PHF11	1	0.94285	0.94317	1	12474	0	9.754	0.057149	0.057153	0.910216	1000	1	9.754
FUBP3	2	0.93155	0.9315	1	12326	0	9.3774	0.057467	0.10159	0.939331	1001	2	9.3774
STIL	1	0.9425	0.94283	1	12472	0	9.7506	0.057497	0.057497	0.910216	1002	1	9.7506
KDM1B	1	0.9425	0.94283	1	12471	0	9.7506	0.057497	0.057497	0.910216	1003	1	9.7506
ATG2B	2	0.94241	0.94235	1	12470	0	9.3567	0.057591	0.10181	0.939331	1004	2	9.3567
FLG2	1	0.94228	0.94259	1	12469	0	9.7489	0.057721	0.057713	0.910216	1005	1	9.7489
ETFA	2	0.94222	0.94217	1	12468	0	9.2068	0.057782	0.10211	0.939331	1006	2	9.2068
ERCC8	3	0.94211	0.94231	1	12467	0	8.2837	0.057891	0.13668	0.95936	1007	3	8.2837
NPY2R	1	0.94208	0.9424	1	12466	0	9.7472	0.05792	0.057933	0.910216	1008	1	9.7472
COPE	2	0.22318	0.25559	0.988452	3258	1	-0.013723	0.05795	0.10238	0.939331	1009	1	-0.013723
STRADB	2	0.73129	0.73076	1	9659	0	8.2867	0.05795	0.10238	0.939331	1010	2	8.2867
AGAP5	2	0.68057	0.68041	1	9005	0	7.5057	0.05795	0.10238	0.939331	1011	2	7.5057
AGAP9	2	0.68057	0.68041	1	9003	0	7.5057	0.05795	0.10238	0.939331	1012	2	7.5057
PDZD9	2	0.94204	0.94199	1	12465	0	8.9584	0.057962	0.1024	0.939331	1013	2	8.9584
DCAF12	1	0.94193	0.94225	1	12464	0	9.7455	0.058069	0.058079	0.910216	1014	1	9.7455
TNFRSF6B	3	0.9419	0.9421	1	12463	0	8.5891	0.058103	0.13712	0.959553	1015	3	8.5891
NPAP1	1	0.94186	0.94218	1	12462	0	9.7447	0.058144	0.058145	0.910216	1016	1	9.7447
CNTNAP1	2	0.94181	0.94177	1	12460	0	9.1351	0.05819	0.10277	0.939331	1017	2	9.1351
NUDT8	2	0.94181	0.94177	1	12461	0	9.062	0.05819	0.10277	0.939331	1018	2	9.062
GABRA5	1	0.94176	0.94208	1	12459	0	9.7438	0.058243	0.058238	0.910216	1019	1	9.7438
GDF5	1	0.94176	0.94208	1	12458	0	9.7438	0.058243	0.058238	0.910216	1020	1	9.7438
PAK7	2	0.70969	0.70925	1	9410	0	7.9821	0.058288	0.10293	0.939331	1021	2	7.9821
KHNYN	1	0.94166	0.94197	1	12457	0	10.024	0.058342	0.058332	0.910216	1022	1	10.024
SPIN2A	3	0.94162	0.94181	1	12456	0	9.08	0.058383	0.13772	0.96062	1023	3	9.08
SNED1	1	0.94148	0.94181	1	12453	0	9.7429	0.058516	0.058491	0.910216	1024	1	9.7429
IGSF21	1	0.94148	0.94181	1	12455	0	9.7429	0.058516	0.058491	0.910216	1025	1	9.7429
CD1B	1	0.94148	0.94181	1	12454	0	9.7429	0.058516	0.058491	0.910216	1026	1	9.7429
XIRP1	2	0.647	0.64655	1	8531	0	6.3081	0.058529	0.10333	0.939331	1027	2	6.3081
CACNA2D3	3	0.9414	0.94161	1	12452	0	8.8695	0.058597	0.13818	0.960821	1028	3	8.8695
FGFBP1	2	0.94132	0.94128	1	12451	0	8.8838	0.058682	0.10357	0.939331	1029	2	8.8838
ARG1	1	0.94128	0.94161	1	12450	0	9.7421	0.058715	0.058703	0.912464	1030	1	9.7421
CREBZF	2	0.26829	0.29193	0.988452	3775	1	0.22497	0.058867	0.10386	0.939331	1031	1	0.22497
HOXB7	2	0.94106	0.94103	1	12449	0	8.8378	0.058935	0.104	0.939331	1032	2	8.8378
ANKRD37	2	0.64226	0.64181	1	8465	0	6.2943	0.059011	0.10412	0.939331	1033	2	6.2943
FAM219A	1	0.94089	0.94122	1	12448	0	9.7395	0.059113	0.05909	0.915273	1034	1	9.7395
TGM6	1	0.94089	0.94122	1	12447	0	9.7395	0.059113	0.05909	0.915273	1035	1	9.7395
RANGAP1	2	0.94085	0.94081	1	12446	0	9.266	0.059153	0.10436	0.939331	1036	2	9.266
OR52E6	2	0.025244	0.046432	0.920829	506	1	-0.71488	0.059156	0.10437	0.939331	1037	1	-0.71488
PERP	3	0.94076	0.94097	1	12445	0	8.0389	0.059241	0.13952	0.961806	1038	3	8.0389
EHF	1	0.94066	0.94098	1	12443	0	9.7387	0.059337	0.059317	0.916314	1039	1	9.7387
HLA-DPB1	1	0.94066	0.94098	1	12444	0	9.7387	0.059337	0.059317	0.916314	1040	1	9.7387
MICU3	3	0.94053	0.94076	1	12442	0	8.9836	0.059467	0.14003	0.961806	1041	3	8.9836
CNIH3	1	0.94049	0.94082	1	12441	0	9.7378	0.059511	0.059504	0.916314	1042	1	9.7378
LYPLAL1	2	0.55819	0.55796	1	7433	0	5.0097	0.059542	0.10496	0.939331	1043	1	5.0097
DDX54	3	0.64156	0.64195	1	8460	1	8.953	0.059627	0.14036	0.961806	1044	2	8.953
DCAF12L1	3	0.94032	0.94056	1	12440	0	8.1173	0.059684	0.14047	0.961806	1045	3	8.1173
KCNQ5	2	0.32392	0.33827	0.993952	4409	1	0.57721	0.059735	0.10527	0.939331	1046	1	0.57721
IGFBP7	1	0.94004	0.94035	1	12438	0	9.7344	0.059958	0.059967	0.916314	1047	1	9.7344
C1orf204	1	0.94004	0.94035	1	12437	0	9.7344	0.059958	0.059967	0.916314	1048	1	9.7344
KRT28	1	0.94004	0.94035	1	12439	0	9.7344	0.059958	0.059967	0.916314	1049	1	9.7344
HSD17B2	1	0.94004	0.94035	1	12436	0	9.7344	0.059958	0.059967	0.916314	1050	1	9.7344
SYTL2	2	0.93984	0.93984	1	12435	0	8.8585	0.060161	0.10594	0.939331	1051	2	8.8585
CD5	3	0.9398	0.94007	1	12434	0	8.6523	0.060198	0.14156	0.962088	1052	3	8.6523
MED16	1	0.93979	0.9401	1	12431	0	9.7335	0.060207	0.060215	0.916314	1053	1	9.7335
BBS5	1	0.93979	0.9401	1	12433	0	9.7335	0.060207	0.060215	0.916314	1054	1	9.7335
LRRC46	1	0.93979	0.9401	1	12432	0	9.7335	0.060207	0.060215	0.916314	1055	1	9.7335
ANAPC7	3	0.45453	0.48408	1	6064	1	9.2469	0.060328	0.14182	0.962088	1056	2	9.2469
OVOL1	2	0.93966	0.93964	1	12430	0	8.9853	0.060344	0.10626	0.939331	1057	2	8.9853
PRCP	2	0.93966	0.93964	1	12429	0	9.0747	0.060344	0.10626	0.939331	1058	2	9.0747
P4HA2	2	0.93966	0.93964	1	12427	0	9.1888	0.060344	0.10626	0.939331	1059	2	9.1888
DIABLO	2	0.20776	0.24336	0.988452	3061	1	-0.10843	0.060361	0.10628	0.939331	1060	1	-0.10843
PPP6R1	1	0.93959	0.9399	1	12426	0	9.7327	0.060406	0.060424	0.916314	1061	1	9.7327
ZP2	1	0.93959	0.9399	1	12425	0	9.7327	0.060406	0.060424	0.916314	1062	1	9.7327
SLC6A14	1	0.93959	0.9399	1	12424	0	9.7327	0.060406	0.060424	0.916314	1063	1	9.7327
SERPINF1	2	0.84964	0.8492	1	11264	0	9.1615	0.060506	0.10652	0.939331	1064	2	9.1615
KRTAP3-3	2	0.74578	0.74544	1	9873	0	8.4328	0.060506	0.10652	0.939331	1065	2	8.4328
POMT1	3	0.82742	0.82711	1	10972	0	9.2457	0.060537	0.14225	0.962088	1066	3	9.2457
IL1R1	3	0.56172	0.56912	1	7488	1	9.2457	0.060537	0.14225	0.962088	1067	2	9.2457
LRTM2	2	0.63814	0.63776	1	8415	0	6.0089	0.06065	0.10675	0.939331	1068	2	6.0089
NENF	1	0.93932	0.93962	1	12423	0	9.7318	0.060679	0.060714	0.918062	1069	1	9.7318
RFX1	2	0.9393	0.93928	1	12422	0	9.2356	0.060699	0.10683	0.939331	1070	2	9.2356
TYRP1	4	0.93921	0.93963	1	12421	0	8.3009	0.06079	0.17105	0.975374	1071	4	8.3009
FAM53C	2	0.92076	0.92053	1	12169	0	9.3173	0.060795	0.10699	0.939331	1072	2	9.3173
WDR60	2	0.86614	0.86589	1	11466	0	9.0914	0.060795	0.10699	0.939331	1073	2	9.0914
RIMBP3	2	0.93909	0.9391	1	12420	0	9.3737	0.060907	0.10719	0.939331	1074	2	9.3737
ZHX1	2	0.93909	0.9391	1	12419	0	9.1834	0.060907	0.10719	0.939331	1075	2	9.1834
RASGRP1	1	0.93897	0.93927	1	12418	0	9.7301	0.061027	0.061043	0.918357	1076	1	9.7301
NUCKS1	1	0.93897	0.93927	1	12417	0	9.7301	0.061027	0.061043	0.918357	1077	1	9.7301
GLB1L3	2	0.76472	0.7643	1	10101	0	8.581	0.061084	0.10746	0.939331	1078	2	8.581
SDCBP2	2	0.52113	0.52106	1	6910	0	4.5022	0.061084	0.10746	0.939331	1079	1	4.5022
LOC154872	2	0.93881	0.93882	1	12416	0	9.0438	0.061189	0.10762	0.939331	1080	2	9.0438
ZC2HC1C	1	0.9388	0.9391	1	12415	0	9.7292	0.061201	0.061221	0.918357	1081	1	9.7292
DNASE1L2	1	0.93865	0.93895	1	12413	0	9.7275	0.06135	0.061359	0.918357	1082	1	9.7275
IQCE	1	0.93865	0.93895	1	12414	0	9.7275	0.06135	0.061359	0.918357	1083	1	9.7275
MAPK10	2	0.894	0.8938	1	11839	0	9.2019	0.061517	0.10816	0.939331	1084	2	9.2019
EBPL	1	0.93848	0.93877	1	12412	0	9.7258	0.061524	0.061512	0.918357	1085	1	9.7258
NEK3	2	0.9384	0.93841	1	12411	0	8.9267	0.061596	0.10829	0.939331	1086	2	8.9267
LAMC2	2	0.25217	0.2789	0.988452	3548	1	0.1295	0.061806	0.10863	0.939331	1087	1	0.1295
PDCD6	2	0.93817	0.93818	1	12410	0	8.9196	0.061831	0.10868	0.939331	1088	2	8.9196
TESK1	2	0.93817	0.93818	1	12409	0	9.0402	0.061831	0.10868	0.939331	1089	2	9.0402
YIPF7	1	0.93813	0.93842	1	12407	0	9.7241	0.061872	0.061855	0.918357	1090	1	9.7241
ZC3H14	3	0.81897	0.81869	1	10858	0	9.2348	0.062026	0.14541	0.96349	1091	3	9.2348
KIFC3	1	0.93795	0.93825	1	12406	0	9.7232	0.062046	0.062021	0.918357	1092	1	9.7232
TLX1	1	0.93795	0.93825	1	12405	0	9.7232	0.062046	0.062021	0.918357	1093	1	9.7232
ZC3HC1	1	0.93795	0.93825	1	12404	0	9.7232	0.062046	0.062021	0.918357	1094	1	9.7232
CNEP1R1	3	0.49779	0.51706	1	6566	1	4.0633	0.062059	0.14548	0.96349	1095	2	4.0633
LEAP2	2	0.081732	0.14097	0.976377	1465	1	-0.62126	0.062143	0.1092	0.939927	1096	1	-0.62126
NPFFR2	1	0.93783	0.93812	1	12403	0	9.7223	0.062171	0.062155	0.918357	1097	1	9.7223
APOL3	1	0.93761	0.9379	1	12402	0	9.7206	0.062394	0.062398	0.918357	1098	1	9.7206
TBC1D32	3	0.76615	0.76615	1	10130	0	9.2324	0.062584	0.14657	0.96349	1099	3	9.2324
C6orf170	3	0.76615	0.76615	1	10131	0	9.2324	0.062584	0.14657	0.96349	1100	3	9.2324
RPRD1A	1	0.93738	0.93766	1	12400	0	9.7197	0.062618	0.062599	0.918357	1101	1	9.7197
CYB5D1	1	0.93738	0.93766	1	12399	0	9.7197	0.062618	0.062599	0.918357	1102	1	9.7197
TMEM189-UBE2V1	2	0.93724	0.93727	1	12397	0	8.7899	0.062761	0.11022	0.940686	1103	2	8.7899
TMEM189	2	0.93724	0.93727	1	12398	0	8.7899	0.062761	0.11022	0.940686	1104	2	8.7899
ATAD3B	2	0.85965	0.85933	1	11390	0	9.0588	0.062866	0.1104	0.940686	1105	2	9.0588
BMP6	1	0.93706	0.93734	1	12395	0	9.718	0.062941	0.06291	0.918357	1106	1	9.718
HNRNPH3	1	0.93706	0.93734	1	12396	0	9.718	0.062941	0.06291	0.918357	1107	1	9.718
SPTBN4	1	0.93691	0.93721	1	12393	0	9.7171	0.06309	0.063078	0.918357	1108	1	9.7171
CHMP2B	1	0.93691	0.93721	1	12394	0	9.7171	0.06309	0.063078	0.918357	1109	1	9.7171
TMEM127	2	0.4543	0.4556	1	6059	1	3.3171	0.063202	0.11093	0.942178	1110	1	3.3171
MYL12B	1	0.93679	0.93709	1	12391	0	9.7163	0.063215	0.06321	0.918357	1111	1	9.7163
C17orf89	1	0.93679	0.93709	1	12390	0	9.7163	0.063215	0.06321	0.918357	1112	1	9.7163
NUP107	3	0.93672	0.93698	1	12389	0	8.4152	0.063284	0.14803	0.96349	1113	3	8.4152
ZNF280B	4	0.23624	0.35976	1	3387	2	1.4805	0.063354	0.17724	0.975374	1114	2	1.4805
IL2RA	2	0.9366	0.93665	1	12388	0	9.0426	0.063398	0.11122	0.942178	1115	2	9.0426
CORT	1	0.93639	0.93667	1	12386	0	9.7136	0.063612	0.063627	0.918357	1116	1	9.7136
SPDEF	2	0.52113	0.52106	1	6924	0	4.4946	0.063635	0.11162	0.942178	1117	1	4.4946
FAM57A	3	0.40448	0.44846	1	5440	1	8.1252	0.063701	0.14886	0.963928	1118	2	8.1252
ARRDC5	1	0.93616	0.93645	1	12385	0	9.7128	0.063836	0.063841	0.918357	1119	1	9.7128
ATXN3L	2	0.93602	0.93607	1	12384	0	9.0419	0.063975	0.11218	0.942178	1120	2	9.0419
ZNF174	3	0.70634	0.70663	1	9356	0	7.6987	0.063987	0.14945	0.965671	1121	2	7.6987
ERP44	1	0.93552	0.93583	1	12382	0	9.7102	0.064482	0.064507	0.918357	1122	1	9.7102
ALAS1	2	0.11234	0.17001	0.986603	1857	1	-0.60226	0.064501	0.11307	0.942178	1123	1	-0.60226
CAMP	2	0.41045	0.41455	1	5510	1	1.6381	0.064597	0.11324	0.942178	1124	1	1.6381
DENND5A	2	0.93529	0.93532	1	12381	0	8.8036	0.064707	0.11342	0.942178	1125	2	8.8036
KLRB1	1	0.93517	0.9355	1	12380	0	9.7075	0.06483	0.064864	0.918357	1126	1	9.7075
CISH	1	0.93517	0.9355	1	12379	0	9.7075	0.06483	0.064864	0.918357	1127	1	9.7075
WRNIP1	2	0.93514	0.93515	1	12376	0	9.2775	0.064859	0.11368	0.942178	1128	2	9.2775
IRGQ	2	0.93514	0.93515	1	12375	0	9.1465	0.064859	0.11368	0.942178	1129	2	9.1465
PTK6	2	0.93514	0.93515	1	12377	0	8.9912	0.064859	0.11368	0.942178	1130	2	8.9912
FAM111A	2	0.93514	0.93515	1	12378	0	8.9881	0.064859	0.11368	0.942178	1131	2	8.9881
SH3BGR	1	0.935	0.93533	1	12374	0	9.7058	0.065004	0.065041	0.918357	1132	1	9.7058
PCDH7	1	0.935	0.93533	1	12372	0	9.7058	0.065004	0.065041	0.918357	1133	1	9.7058
UFSP2	1	0.935	0.93533	1	12373	0	9.7058	0.065004	0.065041	0.918357	1134	1	9.7058
AP3M2	2	0.81939	0.81883	1	10863	0	8.8749	0.065078	0.11405	0.942178	1135	2	8.8749
TRIM61	2	0.93484	0.93482	1	12371	0	8.9619	0.065163	0.11418	0.942178	1136	2	8.9619
AAR2	2	0.93484	0.93482	1	12370	0	8.869	0.065163	0.11418	0.942178	1137	2	8.869
LRRC6	2	0.92509	0.92487	1	12236	0	9.3262	0.065222	0.11429	0.942178	1138	2	9.3262
CITED4	1	0.93477	0.9351	1	12366	0	9.7049	0.065228	0.065282	0.918357	1139	1	9.7049
OR6S1	1	0.93477	0.9351	1	12369	0	9.7049	0.065228	0.065282	0.918357	1140	1	9.7049
PCBD1	1	0.93477	0.9351	1	12367	0	9.7049	0.065228	0.065282	0.918357	1141	1	9.7049
SCML1	3	0.93455	0.9348	1	12364	0	8.4622	0.065452	0.15258	0.970535	1142	3	8.4622
ZNF827	4	0.081411	0.17962	0.987357	1461	1	8.8666	0.065545	0.18264	0.975374	1143	3	8.8666
KRTAP19-7	2	0.93444	0.93443	1	12363	0	9.1771	0.065557	0.11484	0.94404	1144	2	9.1771
LOC440335	1	0.93435	0.93467	1	12362	0	9.7023	0.065651	0.0657	0.918357	1145	1	9.7023
C5orf20	2	0.65985	0.65935	1	8711	0	6.817	0.065799	0.11521	0.944915	1146	2	6.817
MYH6	1	0.93415	0.93447	1	12359	0	9.7014	0.06585	0.065913	0.918357	1147	1	9.7014
AEN	2	0.73709	0.73674	1	9741	0	8.3311	0.065991	0.11552	0.945707	1148	2	8.3311
TLK2	2	0.93398	0.93394	1	12358	0	8.8878	0.066016	0.11557	0.945707	1149	2	8.8878
OSGEP	1	0.93383	0.93414	1	12357	0	9.6988	0.066173	0.066258	0.918357	1150	1	9.6988
FAM216A	1	0.93383	0.93414	1	12356	0	9.6988	0.066173	0.066258	0.918357	1151	1	9.6988
HGFAC	3	0.93371	0.93395	1	12355	0	8.9126	0.066292	0.15427	0.97323	1152	3	8.9126
CDC123	1	0.93363	0.93395	1	12354	0	9.697	0.066372	0.066473	0.918357	1153	1	9.697
RNF152	4	0.64407	0.66028	1	8487	1	8.7394	0.066445	0.18479	0.975374	1154	3	8.7394
TMEM185B	2	0.93343	0.9334	1	12353	0	9.0918	0.066566	0.11644	0.945707	1155	2	9.0918
SEMA6A	1	0.9334	0.93374	1	12352	0	9.6944	0.066595	0.066696	0.918357	1156	1	9.6944
COMMD3-BMI1	1	0.9334	0.93374	1	12351	0	9.6944	0.066595	0.066696	0.918357	1157	1	9.6944
GCNT1	2	0.93333	0.93329	1	12350	0	9.2395	0.066669	0.11661	0.945707	1158	2	9.2395
MYO1G	3	0.93329	0.93352	1	12349	0	9.1408	0.066708	0.15513	0.975374	1159	3	9.1408
PTBP3	1	0.93316	0.9335	1	12348	0	9.6926	0.066844	0.06694	0.918357	1160	1	9.6926
PLA2G10	2	0.93313	0.93309	1	12347	0	9.3017	0.066874	0.11694	0.945707	1161	2	9.3017
ATP5O	2	0.4954	0.49544	1	6540	1	4.1941	0.067192	0.11745	0.945707	1162	1	4.1941
CDC42EP5	2	0.28701	0.30744	0.988452	3990	1	0.32968	0.067288	0.11761	0.945707	1163	1	0.32968
2020-09-10	1	0.93271	0.93304	1	12344	0	9.6891	0.067291	0.067362	0.918357	1164	1	9.6891
RGS21	1	0.93271	0.93304	1	12345	0	9.6891	0.067291	0.067362	0.918357	1165	1	9.6891
MFSD12	2	0.93269	0.93265	1	12342	0	8.802	0.067312	0.11765	0.945707	1166	2	8.802
CHIC1	2	0.93269	0.93265	1	12343	0	8.9986	0.067312	0.11765	0.945707	1167	2	8.9986
TCN1	2	0.50751	0.50747	1	6696	1	4.8545	0.067384	0.11776	0.945707	1168	1	4.8545
TTC3	5	0.93252	0.93233	1	12341	0	7.5815	0.067481	0.21264	0.978245	1169	5	7.5815
USHBP1	1	0.93251	0.93284	1	12340	0	9.6882	0.06749	0.067542	0.918357	1170	1	9.6882
MAT2B	1	0.93241	0.93275	1	12339	0	9.6864	0.06759	0.067634	0.918357	1171	1	9.6864
CLUH	2	0.76906	0.76868	1	10178	0	8.5883	0.067624	0.11814	0.945707	1172	2	8.5883
ANKRD45	2	0.30627	0.32351	0.988452	4164	1	0.44525	0.067624	0.11814	0.945707	1173	1	0.44525
ZNF354A	4	0.80481	0.80522	1	10649	0	8.3562	0.067782	0.18802	0.975374	1174	3	8.3562
ZNF32	2	0.93221	0.93218	1	12338	0	8.8258	0.06779	0.11839	0.945707	1175	2	8.8258
AQP1	2	0.93221	0.93218	1	12337	0	8.9694	0.06779	0.11839	0.945707	1176	2	8.9694
BICD1	3	0.93217	0.93236	1	12336	0	8.5011	0.06783	0.1575	0.975374	1177	3	8.5011
DTYMK	1	0.93216	0.93249	1	12335	0	9.6855	0.067838	0.067891	0.918357	1178	1	9.6855
IFI35	1	0.93216	0.93249	1	12334	0	9.6855	0.067838	0.067891	0.918357	1179	1	9.6855
BTC	4	0.26372	0.39101	1	3712	1	8.4158	0.067902	0.18831	0.975374	1180	3	8.4158
GCM1	2	0.93191	0.93187	1	12333	0	8.9321	0.068088	0.11889	0.945707	1181	2	8.9321
STAT5A	2	0.41665	0.42029	1	5595	1	1.807	0.068104	0.11892	0.945707	1182	1	1.807
CACNB4	1	0.93189	0.93222	1	12332	0	9.6846	0.068112	0.068145	0.918357	1183	1	9.6846
CYC1	3	0.93187	0.93204	1	12331	0	8.7875	0.068128	0.1581	0.975374	1184	3	8.7875
ERCC6L2	3	0.78135	0.78132	1	10333	0	7.2481	0.068262	0.15835	0.975374	1185	3	7.2481
C5AR1	1	0.93171	0.93203	1	12329	0	9.6837	0.068286	0.068316	0.918357	1186	1	9.6837
ZIC5	1	0.93171	0.93203	1	12328	0	9.6837	0.068286	0.068316	0.918357	1187	1	9.6837
PTTG2	1	0.93171	0.93203	1	12330	0	9.6837	0.068286	0.068316	0.918357	1188	1	9.6837
SLC25A32	3	0.9317	0.93185	1	12327	0	8.7005	0.068303	0.15844	0.975374	1189	3	8.7005
NUMA1	2	0.93147	0.9314	1	12325	0	8.8216	0.06853	0.11965	0.947022	1190	2	8.8216
SFSWAP	1	0.93144	0.93175	1	12324	0	9.682	0.068559	0.06861	0.918357	1191	1	9.682
CATSPERG	1	0.93144	0.93175	1	12323	0	9.682	0.068559	0.06861	0.918357	1192	1	9.682
CBR1	2	0.93129	0.93122	1	12322	0	9.1576	0.068713	0.11996	0.947416	1193	2	9.1576
CCL8	1	0.93117	0.93146	1	12321	0	9.6811	0.068833	0.068882	0.918357	1194	1	9.6811
ZSWIM5	1	0.93117	0.93146	1	12320	0	9.6811	0.068833	0.068882	0.918357	1195	1	9.6811
TOB2	2	0.93096	0.93091	1	12318	0	8.9195	0.069039	0.1205	0.949143	1196	2	8.9195
BHMT2	3	0.036171	0.08156	0.948644	707	2	-2.7964	0.069044	0.15997	0.975374	1197	1	-2.7964
IL15	4	0.15792	0.26982	0.988452	2428	1	8.7788	0.069253	0.1914	0.975374	1198	3	8.7788
SRGN	2	0.93073	0.93069	1	12317	0	9.3204	0.069274	0.12088	0.949143	1199	2	9.3204
PKHD1	3	0.9307	0.93085	1	12315	0	8.0389	0.069304	0.16049	0.975374	1200	3	8.0389
RBFOX1	1	0.93065	0.93096	1	12314	0	9.6775	0.069355	0.069396	0.918357	1201	1	9.6775
HNRNPA1L2	1	0.93052	0.93084	1	12313	0	9.6766	0.069479	0.069515	0.918357	1202	1	9.6766
KCTD11	2	0.93052	0.93047	1	12312	0	8.7411	0.069484	0.12122	0.949143	1203	2	8.7411
STXBP1	4	0.50733	0.57011	1	6692	1	6.4368	0.069599	0.19223	0.975374	1204	3	6.4368
PHF20	1	0.9304	0.93072	1	12311	0	9.6757	0.069603	0.069637	0.918357	1205	1	9.6757
KIAA1211	2	0.36628	0.37498	1	4997	1	0.94797	0.069735	0.12165	0.949143	1206	1	0.94797
OGFOD3	2	0.93018	0.93007	1	12310	0	9.0552	0.069825	0.12179	0.949143	1207	2	9.0552
UBE2I	1	0.9301	0.93043	1	12307	0	9.673	0.069902	0.069916	0.918357	1208	1	9.673
SCRT2	1	0.9301	0.93043	1	12308	0	9.673	0.069902	0.069916	0.918357	1209	1	9.673
KARS	1	0.9301	0.93043	1	12309	0	9.673	0.069902	0.069916	0.918357	1210	1	9.673
TRIM6	3	0.45453	0.48408	1	6065	1	6.1991	0.069968	0.1618	0.975374	1211	2	6.1991
TEX36	2	0.92998	0.92989	1	12306	0	8.9244	0.070022	0.12214	0.949143	1212	2	8.9244
C2orf27B	1	0.92992	0.93024	1	12304	0	9.9531	0.070076	0.070088	0.918357	1213	1	9.9531
UPF3A	1	0.92987	0.9302	1	12303	0	9.6721	0.070125	0.070133	0.918357	1214	1	9.6721
CCDC71L	1	0.92973	0.93006	1	12300	0	9.6712	0.070274	0.070262	0.918357	1215	1	9.6712
SCYL3	1	0.92973	0.93006	1	12301	0	9.6712	0.070274	0.070262	0.918357	1216	1	9.6712
RIN3	1	0.92973	0.93006	1	12302	0	9.6712	0.070274	0.070262	0.918357	1217	1	9.6712
KIF5B	1	0.92955	0.92991	1	12299	0	9.6703	0.070448	0.070436	0.918357	1218	1	9.6703
ICOSLG	1	0.92955	0.92991	1	12298	0	9.6703	0.070448	0.070436	0.918357	1219	1	9.6703
PZP	2	0.92954	0.92947	1	12297	0	9.3592	0.070457	0.12286	0.949143	1220	2	9.3592
ZNF793	3	0.043429	0.092308	0.948644	820	2	-8.5029	0.070536	0.16295	0.975374	1221	1	-8.5029
C11orf49	2	0.92937	0.92928	1	12295	0	8.8427	0.070628	0.12314	0.949143	1222	2	8.8427
AAGAB	2	0.92937	0.92928	1	12296	0	8.9298	0.070628	0.12314	0.949143	1223	2	8.9298
PRSS42	2	0.074572	0.12948	0.968424	1351	1	-0.53191	0.070694	0.12324	0.949143	1224	1	-0.53191
THTPA	2	0.92909	0.929	1	12293	0	9.2726	0.070906	0.12357	0.949143	1225	2	9.2726
CEP57	1	0.92903	0.92941	1	12289	0	9.6667	0.07097	0.070991	0.918357	1226	1	9.6667
TMEM120B	1	0.92903	0.92941	1	12290	0	9.6667	0.07097	0.070991	0.918357	1227	1	9.6667
TNFRSF10A	1	0.92903	0.92941	1	12291	0	9.6667	0.07097	0.070991	0.918357	1228	1	9.6667
ATPBD4	2	0.84165	0.8413	1	11174	0	8.9635	0.071029	0.12377	0.949143	1229	2	8.9635
DPH6	2	0.84165	0.8413	1	11173	0	8.9635	0.071029	0.12377	0.949143	1230	2	8.9635
CFP	2	0.92882	0.92872	1	12288	0	8.8908	0.071184	0.12404	0.949143	1231	2	8.8908
ASAH2	3	0.92875	0.9289	1	12287	0	8.1614	0.071247	0.16435	0.975374	1232	3	8.1614
GPR171	1	0.92873	0.92913	1	12286	0	9.6649	0.071269	0.071274	0.918357	1233	1	9.6649
ICAM2	2	0.92863	0.92851	1	12285	0	9.0127	0.07137	0.12434	0.949918	1234	2	9.0127
SDF2	1	0.92858	0.92897	1	12284	0	9.664	0.071418	0.07142	0.918357	1235	1	9.664
RAB39A	1	0.92858	0.92897	1	12283	0	9.664	0.071418	0.07142	0.918357	1236	1	9.664
ZNF649	2	0.92851	0.9284	1	12282	0	8.7524	0.07149	0.12453	0.949918	1237	2	8.7524
NTF3	1	0.92843	0.92882	1	12281	0	9.6631	0.071567	0.071568	0.918357	1238	1	9.6631
ZNF19	2	0.92835	0.92825	1	12280	0	8.9469	0.07165	0.1248	0.949918	1239	2	8.9469
PAM16	2	0.85432	0.85395	1	11327	0	9.0118	0.071892	0.12517	0.949918	1240	2	9.0118
ANO7	1	0.92808	0.9285	1	12279	0	9.6613	0.071915	0.071907	0.918357	1241	1	9.6613
THOP1	2	0.92808	0.92799	1	12278	0	8.8342	0.071916	0.12521	0.949918	1242	2	8.8342
GGCX	2	0.9279	0.92779	1	12277	0	9.2251	0.072103	0.12551	0.950503	1243	2	9.2251
CCS	3	0.6844	0.68459	1	9050	0	7.7127	0.072169	0.16624	0.975374	1244	2	7.7127
ACTR1A	1	0.92769	0.92809	1	12276	0	9.6586	0.072313	0.072321	0.918357	1245	1	9.6586
FGF18	2	0.048711	0.086854	0.948644	908	1	-1.0273	0.072419	0.12602	0.950503	1246	1	-1.0273
ACSBG1	2	0.27829	0.30012	0.988452	3887	1	0.25109	0.072419	0.12602	0.950503	1247	1	0.25109
CREB3L4	1	0.92739	0.92782	1	12272	0	9.6559	0.072611	0.072626	0.918357	1248	1	9.6559
CHKB	1	0.92739	0.92782	1	12273	0	9.6559	0.072611	0.072626	0.918357	1249	1	9.6559
MDC1	1	0.92729	0.92772	1	12271	0	9.655	0.072711	0.072729	0.918357	1250	1	9.655
PRKAG3	2	0.92724	0.9271	1	12269	0	8.9892	0.072758	0.12656	0.950503	1251	2	8.9892
KIAA1217	2	0.92724	0.9271	1	12268	0	8.6952	0.072758	0.12656	0.950503	1252	2	8.6952
SLC30A2	2	0.92724	0.9271	1	12270	0	8.7939	0.072758	0.12656	0.950503	1253	2	8.7939
IGF2	2	0.92699	0.92685	1	12265	0	9.2048	0.073013	0.12698	0.950587	1254	2	9.2048
KCNK3	2	0.92699	0.92685	1	12266	0	9.0826	0.073013	0.12698	0.950587	1255	2	9.0826
RBMXL3	1	0.92684	0.92728	1	12263	0	9.6523	0.073158	0.073176	0.918357	1256	1	9.6523
SNX15	1	0.92684	0.92728	1	12264	0	9.6523	0.073158	0.073176	0.918357	1257	1	9.6523
LRRC43	3	0.46092	0.4888	1	6145	1	9.169	0.073337	0.16864	0.975374	1258	2	9.169
SCP2D1	2	0.92665	0.9265	1	12261	0	8.8713	0.07335	0.12752	0.951157	1259	2	8.8713
DPYSL4	2	0.92665	0.9265	1	12260	0	9.2198	0.07335	0.12752	0.951157	1260	2	9.2198
ACAT2	1	0.92657	0.92702	1	12259	0	9.6505	0.073431	0.073413	0.918357	1261	1	9.6505
RCAN1	3	0.21271	0.32597	0.988452	3125	2	-0.68115	0.073445	0.16887	0.975374	1262	1	-0.68115
CCT4	2	0.52113	0.52106	1	6879	0	4.4674	0.07352	0.12779	0.951157	1263	1	4.4674
FAM115C	1	0.92647	0.92692	1	12258	0	9.6496	0.073531	0.073516	0.918357	1264	1	9.6496
GRM8	2	0.92643	0.92629	1	12257	0	9.1315	0.073565	0.12786	0.951157	1265	2	9.1315
SLC22A7	1	0.92639	0.92686	1	12256	0	9.6486	0.073605	0.073609	0.918357	1266	1	9.6486
ARHGDIA	3	0.92632	0.92644	1	12255	0	8.6173	0.073684	0.16935	0.975374	1267	3	8.6173
USP17L15	1	0.9263	0.92677	1	12254	0	9.6477	0.073705	0.073705	0.918357	1268	1	9.6477
LST1	2	0.92629	0.92613	1	12253	0	9.0991	0.073714	0.12809	0.951157	1269	2	9.0991
NKAIN2	2	0.92629	0.92613	1	12252	0	8.7654	0.073714	0.12809	0.951157	1270	2	8.7654
PIP5K1B	2	0.55819	0.55796	1	7399	0	4.9699	0.073807	0.12825	0.951157	1271	1	4.9699
CRIPT	1	0.9261	0.92658	1	12251	0	9.6468	0.073904	0.07389	0.918357	1272	1	9.6468
ZFHX2	1	0.9261	0.92658	1	12250	0	9.6468	0.073904	0.07389	0.918357	1273	1	9.6468
ZBTB37	1	0.9261	0.92658	1	12249	0	9.6468	0.073904	0.07389	0.918357	1274	1	9.6468
ALG2	1	0.92585	0.92634	1	12245	0	9.6459	0.074152	0.074151	0.918357	1275	1	9.6459
TAF1L	1	0.92585	0.92634	1	12248	0	9.6459	0.074152	0.074151	0.918357	1276	1	9.6459
HS3ST3B1	1	0.92585	0.92634	1	12246	0	9.6459	0.074152	0.074151	0.918357	1277	1	9.6459
VIP	1	0.92585	0.92634	1	12247	0	9.6459	0.074152	0.074151	0.918357	1278	1	9.6459
CACNG6	2	0.92579	0.92558	1	12244	0	9.1264	0.074214	0.1289	0.951886	1279	2	9.1264
CNN1	1	0.9257	0.92619	1	12242	0	9.645	0.074301	0.074302	0.918357	1280	1	9.645
PIK3CD	2	0.26228	0.28698	0.988452	3698	1	0.1477	0.074381	0.12918	0.951886	1281	1	0.1477
CXorf65	2	0.61292	0.61265	1	8097	0	5.4704	0.074381	0.12918	0.951886	1282	2	5.4704
HAPLN3	1	0.92552	0.92603	1	12239	0	9.6441	0.074475	0.074465	0.918357	1283	1	9.6441
CD72	1	0.92552	0.92603	1	12241	0	9.6441	0.074475	0.074465	0.918357	1284	1	9.6441
SFRP2	1	0.92552	0.92603	1	12240	0	9.6441	0.074475	0.074465	0.918357	1285	1	9.6441
PIGL	1	0.92552	0.92603	1	12238	0	9.6441	0.074475	0.074465	0.918357	1286	1	9.6441
NOM1	2	0.75762	0.75726	1	10007	0	8.491	0.074716	0.12971	0.951886	1287	2	8.491
PATZ1	2	0.55819	0.55796	1	7330	0	4.9684	0.074716	0.12971	0.951886	1288	1	4.9684
MTX1	1	0.92523	0.92577	1	12237	0	9.6413	0.074774	0.074758	0.918357	1289	1	9.6413
DOHH	2	0.84378	0.8434	1	11201	0	8.9641	0.074859	0.12995	0.951886	1290	2	8.9641
PLEKHA1	2	0.92509	0.92487	1	12235	0	8.7866	0.074906	0.13003	0.951886	1291	2	8.7866
SLAIN1	1	0.92508	0.9256	1	12234	0	9.6404	0.074923	0.074901	0.918357	1292	1	9.6404
FAIM	1	0.92508	0.9256	1	12233	0	9.6404	0.074923	0.074901	0.918357	1293	1	9.6404
ZFP64	4	0.19251	0.30955	0.988452	2873	1	8.7427	0.075077	0.20504	0.97737	1294	3	8.7427
INSIG1	2	0.92486	0.92465	1	12232	0	8.8945	0.075138	0.13038	0.952436	1295	2	8.8945
RPAP1	1	0.92483	0.92537	1	12231	0	9.6395	0.075172	0.07514	0.918357	1296	1	9.6395
ECHDC3	2	0.34006	0.35212	1	4717	1	1.1795	0.075194	0.13046	0.952436	1297	1	1.1795
SULT2B1	3	0.78233	0.78229	1	10344	0	8.2837	0.075216	0.17249	0.975374	1298	3	8.2837
ACE	1	0.9246	0.92515	1	12230	0	9.6386	0.075395	0.07536	0.918357	1299	1	9.6386
ZNF236	2	0.92444	0.92422	1	12227	0	8.9984	0.075561	0.13107	0.953382	1300	2	8.9984
ZNF706	1	0.92431	0.92487	1	12226	0	9.6368	0.075694	0.075665	0.918357	1301	1	9.6368
GSG1L	2	0.92426	0.92404	1	12225	0	9.1676	0.075739	0.13138	0.953382	1302	2	9.1676
OR5D18	2	0.92426	0.92404	1	12221	0	9.2234	0.075739	0.13138	0.953382	1303	2	9.2234
PRLR	2	0.92426	0.92404	1	12223	0	9.1429	0.075739	0.13138	0.953382	1304	2	9.1429
PGPEP1L	2	0.92426	0.92404	1	12224	0	9.1645	0.075739	0.13138	0.953382	1305	2	9.1645
NOTCH1	1	0.92408	0.92464	1	12220	0	9.6349	0.075917	0.075913	0.918357	1306	1	9.6349
BMP5	2	0.031761	0.057914	0.930178	632	1	-1.1832	0.076054	0.13193	0.954268	1307	1	-1.1832
OLFM4	2	0.52113	0.52106	1	6842	0	4.4614	0.076054	0.13193	0.954268	1308	1	4.4614
SCRN3	2	0.92382	0.92363	1	12219	0	8.673	0.076177	0.13211	0.955022	1309	2	8.673
LYN	1	0.92378	0.92432	1	12216	0	9.6322	0.076216	0.076219	0.918357	1310	1	9.6322
ABCB9	1	0.92378	0.92432	1	12218	0	9.6322	0.076216	0.076219	0.918357	1311	1	9.6322
WFDC6	1	0.92378	0.92432	1	12217	0	9.6322	0.076216	0.076219	0.918357	1312	1	9.6322
TPCN1	2	0.15902	0.20518	0.988452	2439	1	-0.42106	0.076293	0.13228	0.955242	1313	1	-0.42106
EXT2	2	0.67249	0.67213	1	8902	0	7.2439	0.076293	0.13228	0.955242	1314	2	7.2439
ZNF532	1	0.92366	0.9242	1	12214	0	9.9117	0.07634	0.076341	0.918357	1315	1	9.9117
PDP2	1	0.92354	0.92409	1	12212	0	9.6312	0.076464	0.076465	0.918357	1316	1	9.6312
ARL16	1	0.92354	0.92409	1	12211	0	9.6312	0.076464	0.076465	0.918357	1317	1	9.6312
FAS	2	0.92352	0.92334	1	12210	0	8.7085	0.076479	0.13259	0.955312	1318	2	8.7085
TRPM2	1	0.92339	0.92393	1	12209	0	9.6303	0.076613	0.076617	0.918357	1319	1	9.6303
SNX3	2	0.6454	0.64494	1	8510	0	6.1955	0.076675	0.13289	0.955312	1320	2	6.1955
CHMP2A	2	0.61292	0.61265	1	8101	0	5.4647	0.076675	0.13289	0.955312	1321	2	5.4647
TTC1	2	0.37158	0.37967	1	5031	1	0.98886	0.076675	0.13289	0.955312	1322	1	0.98886
CYB5R2	1	0.92324	0.92378	1	12208	0	9.6294	0.076762	0.076775	0.918357	1323	1	9.6294
HDHD3	1	0.92324	0.92378	1	12207	0	9.6294	0.076762	0.076775	0.918357	1324	1	9.6294
FBXO46	3	0.39108	0.43926	1	5251	1	3.5187	0.076773	0.17569	0.975374	1325	2	3.5187
SPACA7	3	0.56121	0.56867	1	7483	1	9.1473	0.076858	0.17588	0.975374	1326	2	9.1473
PRY	4	0.92304	0.92354	1	12206	0	8.6148	0.076957	0.20932	0.97737	1327	4	8.6148
PRY2	4	0.92304	0.92354	1	12205	0	8.6148	0.076957	0.20932	0.97737	1328	4	8.6148
OR7A17	1	0.92299	0.92352	1	12204	0	9.6275	0.077011	0.077034	0.918357	1329	1	9.6275
YTHDF3	3	0.70634	0.70663	1	9337	0	7.1992	0.077055	0.17627	0.975374	1330	2	7.1992
ZACN	2	0.9229	0.92271	1	12202	0	9.207	0.077099	0.13355	0.955312	1331	2	9.207
EIF3A	1	0.92286	0.92339	1	12200	0	9.9071	0.077135	0.077151	0.918933	1332	1	9.9071
MAGEC3	1	0.92274	0.92327	1	12199	0	9.6257	0.07726	0.077273	0.919008	1333	1	9.6257
SLC27A3	1	0.92264	0.92318	1	12197	0	9.6248	0.077359	0.077364	0.919008	1334	1	9.6248
HOXA10	1	0.92264	0.92318	1	12198	0	9.6248	0.077359	0.077364	0.919008	1335	1	9.6248
ALG1	2	0.53794	0.53782	1	7090	0	4.928	0.077487	0.13419	0.955312	1336	1	4.928
SNX21	2	0.92235	0.92216	1	12196	0	8.7838	0.077652	0.13443	0.955312	1337	2	8.7838
NDN	2	0.92235	0.92216	1	12195	0	9.2243	0.077652	0.13443	0.955312	1338	2	9.2243
DES	2	0.92235	0.92216	1	12194	0	9.048	0.077652	0.13443	0.955312	1339	2	9.048
C10orf131	1	0.92234	0.92289	1	12193	0	9.6229	0.077657	0.077692	0.922081	1340	1	9.6229
TCF21	2	0.6454	0.64494	1	8511	0	6.1936	0.077726	0.13453	0.955312	1341	2	6.1936
APOE	3	0.24039	0.34345	1	3423	1	9.1408	0.077829	0.17785	0.975374	1342	2	9.1408
FOXD3	1	0.92214	0.9227	1	12192	0	9.622	0.077856	0.077901	0.922851	1343	1	9.622
CYP27A1	1	0.92214	0.9227	1	12191	0	9.622	0.077856	0.077901	0.922851	1344	1	9.622
ZMYM6NB	2	0.92213	0.92194	1	12190	0	8.8836	0.077874	0.13477	0.955312	1345	2	8.8836
RNPEP	2	0.59392	0.59363	1	7853	0	5.254	0.078012	0.135	0.955312	1346	1	5.254
FOXN3	1	0.92194	0.9225	1	12189	0	9.6211	0.078055	0.078105	0.922851	1347	1	9.6211
WARS	1	0.92194	0.9225	1	12188	0	9.6211	0.078055	0.078105	0.922851	1348	1	9.6211
WDR35	2	0.71598	0.71549	1	9486	0	8.0227	0.078251	0.13537	0.955312	1349	2	8.0227
HES6	1	0.92172	0.92227	1	12185	0	9.6173	0.078279	0.078332	0.922851	1350	1	9.6173
PRMT8	1	0.92172	0.92227	1	12186	0	9.6173	0.078279	0.078332	0.922851	1351	1	9.6173
BHLHE40	2	0.9217	0.92148	1	12184	0	9.1156	0.078305	0.13545	0.955393	1352	2	9.1156
NUF2	1	0.92145	0.92198	1	12181	0	9.6155	0.078552	0.078596	0.922851	1353	1	9.6155
EPG5	1	0.92145	0.92198	1	12179	0	9.6155	0.078552	0.078596	0.922851	1354	1	9.6155
LHPP	3	0.92129	0.92139	1	12178	0	8.5815	0.078709	0.1796	0.975374	1355	3	8.5815
NXNL2	1	0.9212	0.92174	1	12177	0	9.6145	0.078801	0.078843	0.922851	1356	1	9.6145
OR5L2	1	0.92112	0.92168	1	12174	0	9.8944	0.078875	0.078922	0.922851	1357	1	9.8944
ADRB2	1	0.92093	0.92148	1	12172	0	9.6127	0.079074	0.079111	0.922851	1358	1	9.6127
EPB42	1	0.92093	0.92148	1	12171	0	9.6127	0.079074	0.079111	0.922851	1359	1	9.6127
EFNA5	2	0.75792	0.75756	1	10010	0	8.4832	0.079158	0.13684	0.95936	1360	2	8.4832
TPTE	2	0.8015	0.80101	1	10593	0	8.7459	0.079158	0.13684	0.95936	1361	2	8.7459
OR2T33	1	0.92078	0.92133	1	12170	0	9.6117	0.079223	0.079266	0.922851	1362	1	9.6117
C17orf99	2	0.92076	0.92053	1	12168	0	8.6367	0.07924	0.13696	0.95936	1363	2	8.6367
TUFT1	2	0.92076	0.92053	1	12167	0	8.898	0.07924	0.13696	0.95936	1364	2	8.898
ARMCX6	1	0.92058	0.92113	1	12165	0	9.6108	0.079422	0.079483	0.924436	1365	1	9.6108
GBP2	2	0.92047	0.92023	1	12164	0	8.8651	0.079534	0.13742	0.960093	1366	2	8.8651
DHRS3	1	0.9203	0.92085	1	12163	0	9.6099	0.079696	0.079736	0.924968	1367	1	9.6099
TNFRSF9	1	0.9203	0.92085	1	12162	0	9.6099	0.079696	0.079736	0.924968	1368	1	9.6099
AKAP8	2	0.92004	0.91983	1	12160	0	8.7285	0.079955	0.13806	0.96062	1369	2	8.7285
TCEAL5	2	0.92004	0.91983	1	12161	0	8.7714	0.079955	0.13806	0.96062	1370	2	8.7714
LOC643037	1	0.91996	0.9205	1	12159	0	9.6089	0.080044	0.080084	0.925238	1371	1	9.6089
RGS11	1	0.91996	0.9205	1	12158	0	9.6089	0.080044	0.080084	0.925238	1372	1	9.6089
FAM47B	2	0.91985	0.91963	1	12156	0	8.8956	0.080152	0.13838	0.960821	1373	2	8.8956
RIPPLY1	2	0.91974	0.91951	1	12155	0	9.106	0.080265	0.13857	0.961659	1374	2	9.106
NTNG1	1	0.91973	0.92029	1	12154	0	9.608	0.080267	0.080295	0.925824	1375	1	9.608
POLE	1	0.91951	0.92007	1	12151	0	9.6061	0.080491	0.080508	0.925879	1376	1	9.6061
MED24	1	0.91951	0.92007	1	12152	0	9.6061	0.080491	0.080508	0.925879	1377	1	9.6061
TERF1	1	0.91951	0.92007	1	12153	0	9.6061	0.080491	0.080508	0.925879	1378	1	9.6061
TUFM	2	0.52113	0.52106	1	6902	0	4.4515	0.080684	0.13926	0.961806	1379	1	4.4515
SPATA4	1	0.91929	0.91986	1	12150	0	9.6052	0.080715	0.080719	0.926422	1380	1	9.6052
ACTA2	1	0.91924	0.91981	1	12149	0	9.6042	0.080765	0.080763	0.926422	1381	1	9.6042
MATN3	1	0.91909	0.91966	1	12147	0	9.6033	0.080914	0.080927	0.926422	1382	1	9.6033
FZD2	1	0.91909	0.91966	1	12146	0	9.6033	0.080914	0.080927	0.926422	1383	1	9.6033
RGN	1	0.91909	0.91966	1	12148	0	9.6033	0.080914	0.080927	0.926422	1384	1	9.6033
CKMT2	2	0.79061	0.79028	1	10451	0	8.6913	0.080922	0.13965	0.961806	1385	2	8.6913
ZHX2	4	0.919	0.91949	1	12145	0	7.4206	0.081	0.21842	0.980859	1386	4	7.4206
SRP19	2	0.71741	0.71696	1	9504	0	8.0367	0.08116	0.14003	0.961806	1387	2	8.0367
DNAJB9	2	0.64647	0.64601	1	8526	0	6.4599	0.08116	0.14003	0.961806	1388	2	6.4599
SERPINB5	1	0.91881	0.9194	1	12144	0	9.6014	0.081187	0.081175	0.926422	1389	1	9.6014
LONRF3	2	0.91875	0.91853	1	12143	0	9.2508	0.081254	0.14018	0.961806	1390	2	9.2508
RAB28	1	0.91866	0.91925	1	12142	0	9.6005	0.081336	0.081318	0.926422	1391	1	9.6005
ZNF680	2	0.34955	0.3603	1	4768	1	0.76128	0.081351	0.14035	0.961806	1392	1	0.76128
DAO	2	0.91853	0.91833	1	12141	0	9.0855	0.081466	0.14053	0.961806	1393	2	9.0855
JUNB	2	0.35615	0.36613	1	4848	1	0.81935	0.081494	0.14058	0.961806	1394	1	0.81935
CCT6B	1	0.91849	0.91907	1	12139	0	9.5995	0.08151	0.081514	0.926422	1395	1	9.5995
C6	1	0.91832	0.9189	1	12137	0	9.5986	0.081684	0.081687	0.926422	1396	1	9.5986
BTNL9	2	0.91826	0.91805	1	12136	0	9.0477	0.081736	0.14098	0.961806	1397	2	9.0477
GPR32	2	0.59392	0.59363	1	7819	0	5.246	0.081923	0.14128	0.961806	1398	1	5.246
OR4F3	2	0.42498	0.42789	1	5708	1	2.0486	0.081923	0.14128	0.961806	1399	1	2.0486
OR4F29	2	0.42498	0.42789	1	5711	1	2.0486	0.081923	0.14128	0.961806	1400	1	2.0486
OR4F16	2	0.42498	0.42789	1	5707	1	2.0486	0.081923	0.14128	0.961806	1401	1	2.0486
OR4F21	2	0.42498	0.42789	1	5710	1	2.0486	0.081923	0.14128	0.961806	1402	1	2.0486
MYL2	1	0.91807	0.91865	1	12134	0	9.5967	0.081933	0.081927	0.926422	1403	1	9.5967
HHATL	1	0.91807	0.91865	1	12135	0	9.5967	0.081933	0.081927	0.926422	1404	1	9.5967
ZNF583	2	0.91799	0.91778	1	12133	0	8.9141	0.082006	0.1414	0.961806	1405	2	8.9141
GALNTL6	2	0.91799	0.91778	1	12132	0	9.1169	0.082006	0.1414	0.961806	1406	2	9.1169
CCNH	3	0.70634	0.70663	1	9329	0	7.4909	0.082066	0.18636	0.975374	1407	2	7.4909
ASB14	1	0.91782	0.9184	1	12131	0	9.5958	0.082182	0.082181	0.926422	1408	1	9.5958
DOC2A	1	0.91772	0.91829	1	12130	0	9.5948	0.082281	0.082276	0.926422	1409	1	9.5948
TGDS	2	0.55819	0.55796	1	7349	0	4.952	0.082304	0.14188	0.962088	1410	1	4.952
LGALSL	2	0.91759	0.9174	1	12128	0	8.6699	0.082406	0.14203	0.962088	1411	2	8.6699
KIAA1958	2	0.91759	0.9174	1	12129	0	8.641	0.082406	0.14203	0.962088	1412	2	8.641
FAM188B	1	0.91754	0.91813	1	12126	0	9.5939	0.082455	0.082429	0.926422	1413	1	9.5939
APOOL	2	0.2834	0.30445	0.988452	3959	1	0.26292	0.08259	0.14234	0.962088	1414	1	0.26292
FTHL17	1	0.9173	0.91789	1	12124	0	9.5929	0.082704	0.082661	0.928245	1415	1	9.5929
MUT	2	0.91727	0.91709	1	12123	0	8.9244	0.082734	0.14256	0.962088	1416	2	8.9244
GPRIN1	2	0.91727	0.91709	1	12122	0	8.8285	0.082734	0.14256	0.962088	1417	2	8.8285
TACSTD2	2	0.91718	0.91701	1	12120	0	8.8677	0.08282	0.14273	0.962088	1418	2	8.8677
GJB6	2	0.74578	0.74544	1	9872	0	8.376	0.082828	0.14274	0.962088	1419	2	8.376
MRPS11	1	0.91715	0.91773	1	12119	0	9.8727	0.082853	0.082811	0.928624	1420	1	9.8727
BAGE4	5	0.50636	0.62835	1	6679	1	8.531	0.082903	0.25122	0.983705	1421	4	8.531
BAGE5	5	0.50636	0.62835	1	6680	1	8.531	0.082903	0.25122	0.983705	1422	4	8.531
BAGE3	5	0.50636	0.62835	1	6681	1	8.531	0.082903	0.25122	0.983705	1423	4	8.531
HPSE2	3	0.17475	0.2753	0.988452	2622	2	-2.7114	0.082911	0.18799	0.975374	1424	1	-2.7114
AAAS	1	0.91705	0.91763	1	12117	0	9.592	0.082952	0.08292	0.928624	1425	1	9.592
EPHA3	1	0.91705	0.91763	1	12118	0	9.592	0.082952	0.08292	0.928624	1426	1	9.592
PON1	2	0.91692	0.91674	1	12116	0	8.7855	0.083078	0.14313	0.963084	1427	2	8.7855
RAB39B	3	0.9009	0.90102	1	11935	0	9.0108	0.083122	0.18839	0.975374	1428	3	9.0108
MTMR8	2	0.53421	0.53416	1	7046	0	4.8254	0.083161	0.14328	0.963084	1429	1	4.8254
HMHB1	3	0.6481	0.64839	1	8554	1	9.116	0.08328	0.1887	0.975374	1430	2	9.116
SETD5	2	0.91649	0.91633	1	12112	0	8.9103	0.083508	0.14381	0.963084	1431	2	8.9103
PLVAP	1	0.91645	0.91698	1	12111	0	9.5882	0.083549	0.083492	0.93054	1432	1	9.5882
LOC100130451	3	0.46206	0.48966	1	6158	1	8.9778	0.083685	0.18948	0.975374	1433	2	8.9778
KRTAP1-3	1	0.91625	0.91678	1	12109	0	9.5872	0.083748	0.083692	0.931217	1434	1	9.5872
NPIPL3	1	0.91625	0.91678	1	12110	0	9.5872	0.083748	0.083692	0.931217	1435	1	9.5872
CA5A	2	0.91625	0.91607	1	12108	0	8.7856	0.083753	0.14419	0.963084	1436	2	8.7856
RBM12	2	0.91612	0.91594	1	12106	0	8.7241	0.083882	0.1444	0.963084	1437	2	8.7241
LEMD2	2	0.35515	0.36525	1	4836	1	0.8031	0.084018	0.1446	0.963412	1438	1	0.8031
PPARD	1	0.91598	0.91648	1	12104	0	9.5863	0.084021	0.083957	0.931569	1439	1	9.5863
TNFAIP8L2-SCNM1	1	0.91598	0.91648	1	12105	0	9.5863	0.084021	0.083957	0.931569	1440	1	9.5863
TLR8	2	0.89018	0.88998	1	11782	0	9.1294	0.084255	0.14499	0.963412	1441	2	9.1294
MUM1	2	0.43302	0.4355	1	5809	1	2.3425	0.084255	0.14499	0.963412	1442	1	2.3425
GPC5	1	0.91563	0.91612	1	12102	0	9.5853	0.084369	0.084294	0.931569	1443	1	9.5853
OTC	1	0.91563	0.91612	1	12103	0	9.5853	0.084369	0.084294	0.931569	1444	1	9.5853
MRPL14	1	0.91563	0.91612	1	12101	0	9.5853	0.084369	0.084294	0.931569	1445	1	9.5853
PROSER2	3	0.91534	0.91549	1	12100	0	7.8137	0.084661	0.19132	0.975374	1446	3	7.8137
GZMB	1	0.91521	0.91574	1	12098	0	9.5844	0.084792	0.084675	0.931569	1447	1	9.5844
IFIT1	1	0.91521	0.91574	1	12097	0	9.5844	0.084792	0.084675	0.931569	1448	1	9.5844
TNKS1BP1	1	0.91521	0.91574	1	12096	0	9.5844	0.084792	0.084675	0.931569	1449	1	9.5844
RIN2	1	0.91481	0.91534	1	12095	0	9.5834	0.085189	0.085081	0.933225	1450	1	9.5834
PCBD2	2	0.29334	0.31274	0.988452	4076	1	0.82312	0.085444	0.14686	0.96349	1451	1	0.82312
AGAP6	3	0.70634	0.70663	1	9322	0	4.9964	0.085653	0.19322	0.975374	1452	2	4.9964
AKAP10	2	0.91428	0.91407	1	12093	0	8.9123	0.085721	0.14734	0.96349	1453	2	8.9123
FGF23	2	0.78283	0.78237	1	10354	0	8.6309	0.08573	0.14735	0.96349	1454	2	8.6309
TGM1	1	0.91394	0.91441	1	12091	0	9.5815	0.086059	0.085965	0.936985	1455	1	9.5815
DPYSL2	2	0.91377	0.91358	1	12090	0	8.9609	0.086231	0.14815	0.96349	1456	2	8.9609
SCGB2B2	3	0.91376	0.91386	1	12089	0	8.4684	0.086238	0.19435	0.975374	1457	3	8.4684
PDLIM2	2	0.69485	0.69449	1	9180	0	7.6646	0.086395	0.14843	0.963878	1458	2	7.6646
TMEM52B	2	0.91356	0.91335	1	12087	0	8.8705	0.086436	0.14849	0.963878	1459	2	8.8705
METTL22	2	0.8913	0.89106	1	11802	0	9.126	0.086585	0.14873	0.963928	1460	2	9.126
DNAJB1	2	0.82053	0.81997	1	10883	0	8.8269	0.086585	0.14873	0.963928	1461	2	8.8269
PSG6	2	0.91329	0.91308	1	12086	0	8.6102	0.086713	0.14894	0.963945	1462	2	8.6102
C15orf38-AP3S2	5	0.093949	0.20404	0.988452	1660	1	8.4073	0.08675	0.26057	0.983705	1463	4	8.4073
TTF2	1	0.91312	0.91359	1	12084	0	9.5796	0.08688	0.086782	0.938036	1464	1	9.5796
RECQL5	1	0.913	0.91347	1	12083	0	9.5787	0.087004	0.086906	0.938036	1465	1	9.5787
PAK4	2	0.90419	0.90398	1	11977	0	9.1791	0.087108	0.14957	0.965671	1466	2	9.1791
TPST2	2	0.09043	0.1539	0.976377	1606	1	-0.78166	0.087108	0.14957	0.965671	1467	1	-0.78166
HAS3	1	0.91287	0.91333	1	12081	0	9.5777	0.087128	0.087038	0.938036	1468	1	9.5777
LGALS13	1	0.91287	0.91333	1	12082	0	9.5777	0.087128	0.087038	0.938036	1469	1	9.5777
ALDH18A1	1	0.91287	0.91333	1	12080	0	9.5777	0.087128	0.087038	0.938036	1470	1	9.5777
MIER2	1	0.9127	0.91314	1	12077	0	9.5758	0.087302	0.087207	0.938036	1471	1	9.5758
CDK19	1	0.9127	0.91314	1	12078	0	9.5758	0.087302	0.087207	0.938036	1472	1	9.5758
CTSL1	4	0.26243	0.38951	1	3699	2	2.2925	0.087319	0.23255	0.982588	1473	2	2.2925
NRAP	3	0.80754	0.80726	1	10692	0	8.9894	0.087408	0.19654	0.975374	1474	3	8.9894
TADA2B	1	0.91255	0.91299	1	12076	0	9.5748	0.087452	0.087338	0.938036	1475	1	9.5748
LCTL	2	0.91249	0.9123	1	12075	0	9.0704	0.087506	0.15021	0.965671	1476	2	9.0704
CDH20	3	0.91246	0.91262	1	12074	0	7.6595	0.08754	0.19679	0.975374	1477	3	7.6595
LAPTM5	1	0.91215	0.91257	1	12073	0	9.572	0.087849	0.087745	0.938036	1478	1	9.572
NFX1	2	0.91208	0.91189	1	12072	0	8.7235	0.087918	0.15086	0.966102	1479	2	8.7235
IGFBPL1	2	0.91208	0.91189	1	12071	0	9.0307	0.087918	0.15086	0.966102	1480	2	9.0307
ASUN	1	0.91208	0.9125	1	12070	0	9.571	0.087924	0.087823	0.938036	1481	1	9.571
ZNF512B	2	0.71338	0.71289	1	9456	0	8.0965	0.08801	0.15101	0.966501	1482	2	8.0965
NPSR1	1	0.91198	0.91241	1	12069	0	9.57	0.088023	0.087926	0.938036	1483	1	9.57
LOC100507003	2	0.91167	0.9115	1	12068	0	8.6561	0.088331	0.15151	0.966534	1484	2	8.6561
INHBC	1	0.91165	0.91207	1	12066	0	9.5681	0.088346	0.088219	0.938036	1485	1	9.5681
CLEC11A	1	0.91165	0.91207	1	12065	0	9.5681	0.088346	0.088219	0.938036	1486	1	9.5681
TEX261	1	0.91143	0.91185	1	12063	0	9.5671	0.08857	0.08847	0.938036	1487	1	9.5671
FCER1G	1	0.91143	0.91185	1	12064	0	9.5671	0.08857	0.08847	0.938036	1488	1	9.5671
ZNF326	1	0.91126	0.91165	1	12062	0	9.5662	0.088744	0.088633	0.938036	1489	1	9.5662
NXPH4	1	0.91113	0.91152	1	12061	0	9.5652	0.088868	0.08875	0.938036	1490	1	9.5652
ABI3BP	1	0.91113	0.91152	1	12060	0	9.5652	0.088868	0.08875	0.938036	1491	1	9.5652
RGL4	1	0.91113	0.91152	1	12059	0	9.5652	0.088868	0.08875	0.938036	1492	1	9.5652
SPINK8	1	0.91081	0.9112	1	12057	0	9.5633	0.089192	0.089093	0.938036	1493	1	9.5633
PAX3	1	0.91081	0.9112	1	12058	0	9.5633	0.089192	0.089093	0.938036	1494	1	9.5633
RPUSD4	3	0.70634	0.70663	1	9338	0	9.0854	0.089446	0.2005	0.97737	1495	2	9.0854
APOA2	1	0.91046	0.91088	1	12055	0	9.5623	0.08954	0.08946	0.938036	1496	1	9.5623
CABYR	2	0.91029	0.91003	1	12052	0	8.5931	0.089711	0.1537	0.972622	1497	2	8.5931
GTF3C1	1	0.91009	0.91051	1	12049	0	9.5613	0.089912	0.089836	0.938036	1498	1	9.5613
SMIM5	1	0.91009	0.91051	1	12048	0	9.5613	0.089912	0.089836	0.938036	1499	1	9.5613
SLC18B1	1	0.91009	0.91051	1	12047	0	9.5613	0.089912	0.089836	0.938036	1500	1	9.5613
EIF2AK4	1	0.91009	0.91051	1	12050	0	9.5613	0.089912	0.089836	0.938036	1501	1	9.5613
RABGAP1L	1	0.91009	0.91051	1	12051	0	9.5613	0.089912	0.089836	0.938036	1502	1	9.5613
AGO2	1	0.90981	0.91026	1	12043	0	9.5594	0.090186	0.090125	0.938652	1503	1	9.5594
CCL1	1	0.90966	0.91013	1	12041	0	9.5584	0.090335	0.090277	0.93877	1504	1	9.5584
FLJ44635	1	0.90966	0.91013	1	12042	0	9.5584	0.090335	0.090277	0.93877	1505	1	9.5584
OR52N1	2	0.8108	0.81029	1	10739	0	8.7686	0.090383	0.15478	0.974802	1506	2	8.7686
ADPRH	1	0.90947	0.90991	1	12039	0	9.5575	0.090534	0.090492	0.939331	1507	1	9.5575
CDCP1	2	0.80397	0.80345	1	10630	0	8.7333	0.090714	0.15529	0.975374	1508	2	8.7333
BBIP1	1	0.90922	0.90967	1	12037	0	9.5555	0.090783	0.090741	0.939331	1509	1	9.5555
PLCE1	1	0.90897	0.9094	1	12035	0	9.5536	0.091031	0.091	0.939331	1510	1	9.5536
OR2A42	2	0.90894	0.90869	1	12034	0	8.964	0.091056	0.15583	0.975374	1511	2	8.964
INPP5B	1	0.90884	0.90929	1	12033	0	9.5526	0.091155	0.09112	0.939331	1512	1	9.5526
ADPRHL2	2	0.75728	0.75693	1	10000	0	8.4493	0.091188	0.15604	0.975374	1513	2	8.4493
HTR3A	1	0.90867	0.90913	1	12031	0	9.5516	0.091329	0.091291	0.939331	1514	1	9.5516
EIF2D	1	0.90867	0.90913	1	12032	0	9.5516	0.091329	0.091291	0.939331	1515	1	9.5516
C8orf46	2	0.90855	0.90832	1	12030	0	9.1321	0.091447	0.15645	0.975374	1516	2	9.1321
AFAP1L2	2	0.90855	0.90832	1	12029	0	8.8333	0.091447	0.15645	0.975374	1517	2	8.8333
LTBR	3	0.87504	0.87496	1	11580	0	7.7908	0.091472	0.2044	0.97737	1518	3	7.7908
SLC25A34	1	0.9085	0.90896	1	12028	0	9.5507	0.091503	0.091454	0.939331	1519	1	9.5507
PLCL1	1	0.9085	0.90896	1	12027	0	9.5507	0.091503	0.091454	0.939331	1520	1	9.5507
KLK12	1	0.90832	0.90877	1	12025	0	9.5497	0.091677	0.091631	0.939331	1521	1	9.5497
CD37	1	0.90832	0.90877	1	12026	0	9.5497	0.091677	0.091631	0.939331	1522	1	9.5497
UBE4B	1	0.90792	0.90837	1	12023	0	9.5477	0.092075	0.092018	0.939331	1523	1	9.5477
RAB18	3	0.9079	0.90803	1	12021	0	8.8266	0.092101	0.20565	0.97737	1524	3	8.8266
RBMY1B	3	0.9079	0.90803	1	12022	0	9.1382	0.092101	0.20565	0.97737	1525	3	9.1382
POLR2G	1	0.90783	0.90828	1	12020	0	9.8277	0.092175	0.092122	0.939331	1526	1	9.8277
RBCK1	1	0.90775	0.90821	1	12019	0	9.8272	0.092249	0.092188	0.939331	1527	1	9.8272
TXN2	1	0.90768	0.90815	1	12018	0	9.5468	0.092324	0.092262	0.939331	1528	1	9.5468
C14orf119	1	0.90748	0.90796	1	12016	0	9.5458	0.092523	0.092459	0.939331	1529	1	9.5458
BEST4	1	0.90748	0.90796	1	12017	0	9.5458	0.092523	0.092459	0.939331	1530	1	9.5458
GCHFR	1	0.90723	0.9077	1	12015	0	9.5448	0.092771	0.092694	0.939331	1531	1	9.5448
ADRA1D	2	0.90718	0.90694	1	12014	0	8.5703	0.09282	0.15859	0.975374	1532	2	8.5703
PPIP5K1	2	0.90718	0.90694	1	12012	0	8.8019	0.09282	0.15859	0.975374	1533	2	8.8019
AGPAT9	2	0.90718	0.90694	1	12013	0	8.5777	0.09282	0.15859	0.975374	1534	2	8.5777
PAX7	2	0.55819	0.55796	1	7321	0	4.925	0.092989	0.15887	0.975374	1535	1	4.925
MGAT4C	2	0.90689	0.90666	1	12010	0	8.5785	0.093108	0.15905	0.975374	1536	2	8.5785
WFDC3	1	0.90683	0.90732	1	12008	0	9.5419	0.093169	0.093094	0.939331	1537	1	9.5419
TNR	1	0.90683	0.90732	1	12009	0	9.5419	0.093169	0.093094	0.939331	1538	1	9.5419
CECR2	2	0.87197	0.87182	1	11535	0	9.0349	0.093178	0.15916	0.975374	1539	2	9.0349
CCDC81	5	0.90678	0.90646	1	12007	0	6.95	0.093216	0.27603	0.983705	1540	5	6.95
NDUFB10	1	0.90668	0.90716	1	12006	0	9.5409	0.093318	0.09326	0.939331	1541	1	9.5409
MAGEB18	2	0.90636	0.90614	1	12005	0	8.5587	0.09364	0.15989	0.975374	1542	2	8.5587
GINS1	1	0.90636	0.90684	1	12003	0	9.5399	0.093641	0.09358	0.939331	1543	1	9.5399
SFMBT2	2	0.52113	0.52106	1	6899	0	4.4201	0.093699	0.16	0.975374	1544	1	4.4201
MFRP	2	0.90619	0.90597	1	12001	0	9.068	0.093807	0.16016	0.975374	1545	2	9.068
ALOX5	1	0.90606	0.90655	1	12000	0	9.5389	0.09394	0.093881	0.939331	1546	1	9.5389
FITM1	2	0.44767	0.44923	1	5974	1	2.9687	0.094077	0.16062	0.975374	1547	1	2.9687
PPM1F	1	0.90589	0.90638	1	11999	0	9.5379	0.094114	0.094075	0.939331	1548	1	9.5379
AQP5	1	0.90589	0.90638	1	11998	0	9.5379	0.094114	0.094075	0.939331	1549	1	9.5379
LACTB2	1	0.90589	0.90638	1	11997	0	9.5379	0.094114	0.094075	0.939331	1550	1	9.5379
CORO2B	3	0.14172	0.2305	0.988452	2212	1	6.5349	0.094128	0.20959	0.97737	1551	2	6.5349
KCP	2	0.17932	0.22084	0.988452	2692	1	-0.34939	0.094219	0.16082	0.975374	1552	1	-0.34939
ATG16L1	2	0.90567	0.90546	1	11995	0	8.7504	0.094325	0.16103	0.975374	1553	2	8.7504
SEC31B	2	0.90567	0.90546	1	11996	0	9.0299	0.094325	0.16103	0.975374	1554	2	9.0299
FOXF2	1	0.90564	0.90613	1	11992	0	9.537	0.094362	0.094333	0.939331	1555	1	9.537
ASB4	1	0.90564	0.90613	1	11993	0	9.537	0.094362	0.094333	0.939331	1556	1	9.537
EPS8L1	1	0.90564	0.90613	1	11994	0	9.537	0.094362	0.094333	0.939331	1557	1	9.537
FOLH1	3	0.60392	0.60642	1	7977	1	0.59996	0.094546	0.2104	0.977391	1558	1	0.59996
PDSS2	2	0.9054	0.90519	1	11991	0	8.7253	0.0946	0.16147	0.975374	1559	2	8.7253
PTPRR	4	0.74538	0.74592	1	9866	1	8.4325	0.094619	0.24855	0.983705	1560	3	8.4325
HIGD1B	1	0.90534	0.90584	1	11990	0	9.536	0.09466	0.094628	0.939331	1561	1	9.536
ZFYVE21	1	0.90534	0.90584	1	11989	0	9.536	0.09466	0.094628	0.939331	1562	1	9.536
CLPTM1L	2	0.90515	0.90494	1	11988	0	8.575	0.094845	0.16183	0.975374	1563	2	8.575
OR10AG1	1	0.90504	0.90554	1	11987	0	9.535	0.094959	0.094918	0.939331	1564	1	9.535
ENTPD7	2	0.90486	0.90465	1	11986	0	8.6376	0.095136	0.16229	0.975374	1565	2	8.6376
KRTAP5-8	1	0.90479	0.90527	1	11985	0	9.534	0.095207	0.095159	0.939331	1566	1	9.534
GTF2A1L	2	0.82814	0.82772	1	10989	0	8.8461	0.095307	0.16256	0.975374	1567	2	8.8461
ZNF429	1	0.90457	0.90501	1	11983	0	9.533	0.095431	0.095373	0.939331	1568	1	9.533
SLC50A1	1	0.90457	0.90501	1	11982	0	9.533	0.095431	0.095373	0.939331	1569	1	9.533
EMILIN3	1	0.90457	0.90501	1	11981	0	9.533	0.095431	0.095373	0.939331	1570	1	9.533
RPF1	1	0.90457	0.90501	1	11984	0	9.533	0.095431	0.095373	0.939331	1571	1	9.533
NLRP10	2	0.45452	0.45581	1	6063	1	3.2557	0.095544	0.16293	0.975374	1572	1	3.2557
SYMPK	3	0.48821	0.50952	1	6446	1	9.0555	0.095725	0.21268	0.978245	1573	2	9.0555
CST6	2	0.90419	0.90398	1	11979	0	8.5986	0.095812	0.16333	0.975374	1574	2	8.5986
DHODH	2	0.90419	0.90398	1	11978	0	9.0804	0.095812	0.16333	0.975374	1575	2	9.0804
CGREF1	3	0.90418	0.90428	1	11976	0	7.5584	0.095815	0.21285	0.978245	1576	3	7.5584
ZNF676	1	0.9041	0.90456	1	11974	0	9.532	0.095903	0.09583	0.939331	1577	1	9.532
ZNF208	1	0.9041	0.90456	1	11973	0	9.532	0.095903	0.09583	0.939331	1578	1	9.532
ZNF728	1	0.9041	0.90456	1	11975	0	9.532	0.095903	0.09583	0.939331	1579	1	9.532
TMBIM4	2	0.25672	0.28256	0.988452	3602	1	0.070484	0.096064	0.16371	0.975374	1580	1	0.070484
NPFFR1	2	0.0094733	0.017896	0.891288	200	1	-1.0811	0.096064	0.16371	0.975374	1581	1	-1.0811
HAND2	1	0.90372	0.90421	1	11970	0	9.531	0.096276	0.096205	0.939331	1582	1	9.531
COL4A3	2	0.90369	0.90353	1	11969	0	9.1212	0.096305	0.16408	0.975374	1583	2	9.1212
SORCS2	2	0.71809	0.71766	1	9513	0	8.0109	0.096347	0.16415	0.975374	1584	2	8.0109
NXPE4	2	0.86255	0.86231	1	11421	0	8.9894	0.096347	0.16415	0.975374	1585	2	8.9894
IL17D	1	0.9036	0.90408	1	11968	0	9.53	0.096401	0.09633	0.939331	1586	1	9.53
CSN3	1	0.9036	0.90408	1	11967	0	9.53	0.096401	0.09633	0.939331	1587	1	9.53
KIAA0226L	1	0.90338	0.90387	1	11966	0	9.5281	0.096624	0.096553	0.939331	1588	1	9.5281
LDLRAD2	3	0.10394	0.17855	0.987357	1761	1	9.0499	0.096766	0.21467	0.978345	1589	2	9.0499
USP43	1	0.90323	0.90373	1	11965	0	9.9173	0.096773	0.096697	0.939331	1590	1	9.9173
LALBA	3	0.81134	0.81111	1	10747	0	7.3591	0.096848	0.2148	0.978345	1591	3	7.3591
PIH1D2	1	0.9031	0.9036	1	11964	0	9.5271	0.096898	0.096823	0.939331	1592	1	9.5271
ISX	1	0.9031	0.9036	1	11963	0	9.5271	0.096898	0.096823	0.939331	1593	1	9.5271
EXOG	2	0.8913	0.89106	1	11801	0	9.1025	0.097009	0.1652	0.975374	1594	2	9.1025
MEX3B	2	0.60506	0.60481	1	7993	0	5.3841	0.097009	0.1652	0.975374	1595	1	5.3841
MTERFD2	3	0.015505	0.040551	0.908854	333	2	-10.519	0.097057	0.21521	0.978345	1596	1	-10.519
SFXN1	2	0.90291	0.90272	1	11962	0	8.7208	0.097094	0.16533	0.975374	1597	2	8.7208
TRNAU1AP	1	0.90283	0.90333	1	11961	0	9.5241	0.097171	0.09709	0.939331	1598	1	9.5241
TMEM235	1	0.90283	0.90333	1	11960	0	9.5241	0.097171	0.09709	0.939331	1599	1	9.5241
PLCL2	1	0.90246	0.90298	1	11957	0	9.5201	0.097544	0.097446	0.939331	1600	1	9.5201
ANKRD20A1	2	0.90241	0.9022	1	11956	0	8.6296	0.09759	0.16614	0.975374	1601	2	8.6296
NFKB1	1	0.90233	0.90286	1	11955	0	9.5191	0.097668	0.097554	0.939331	1602	1	9.5191
ALPK2	2	0.90229	0.90207	1	11954	0	8.8828	0.097715	0.16634	0.975374	1603	2	8.8828
CPT1A	2	0.59392	0.59363	1	7837	0	5.2076	0.097812	0.16648	0.975374	1604	1	5.2076
TSPAN6	2	0.53347	0.53341	1	7040	0	4.7777	0.097812	0.16648	0.975374	1605	1	4.7777
TAF5L	1	0.90211	0.90262	1	11953	0	9.5171	0.097892	0.097776	0.939331	1606	1	9.5171
STAB2	1	0.90211	0.90262	1	11952	0	9.5171	0.097892	0.097776	0.939331	1607	1	9.5171
LDHAL6B	1	0.90196	0.90247	1	11951	0	9.5161	0.098041	0.097919	0.939331	1608	1	9.5161
PDGFRL	2	0.15528	0.2023	0.988452	2389	1	-0.19203	0.098095	0.16691	0.975374	1609	1	-0.19203
ZRSR2	2	0.78057	0.78014	1	10324	0	8.5868	0.098095	0.16691	0.975374	1610	2	8.5868
DCAF4L1	2	0.90187	0.90166	1	11950	0	8.9269	0.098135	0.16698	0.975374	1611	2	8.9269
SMAD5	1	0.90183	0.90234	1	11949	0	9.5151	0.098165	0.098046	0.939331	1612	1	9.5151
NAA40	3	0.80637	0.80604	1	10677	0	7.0125	0.09831	0.21752	0.980668	1613	3	7.0125
UTS2	1	0.90169	0.90222	1	11948	0	9.5141	0.098315	0.098198	0.939331	1614	1	9.5141
SLC2A9	2	0.90162	0.90142	1	11946	0	8.8379	0.098384	0.16737	0.975374	1615	2	8.8379
KIAA1704	2	0.44686	0.44849	1	5964	1	2.9534	0.098662	0.16779	0.975374	1616	1	2.9534
TSHZ3	3	0.66862	0.66865	1	8837	0	7.7908	0.098797	0.21847	0.980859	1617	2	7.7908
CDK5R1	2	0.90119	0.90105	1	11941	0	8.6228	0.098805	0.16801	0.975374	1618	2	8.6228
TRPC7	2	0.90119	0.90105	1	11943	0	8.4977	0.098805	0.16801	0.975374	1619	2	8.4977
GLI2	2	0.90119	0.90105	1	11942	0	8.6679	0.098805	0.16801	0.975374	1620	2	8.6679
CS	1	0.90116	0.9017	1	11939	0	9.5101	0.098837	0.098734	0.939331	1621	1	9.5101
PTK2	1	0.90116	0.9017	1	11940	0	9.5101	0.098837	0.098734	0.939331	1622	1	9.5101
WEE2	1	0.90116	0.9017	1	11938	0	9.5101	0.098837	0.098734	0.939331	1623	1	9.5101
DENND3	2	0.76566	0.76521	1	10119	0	8.4918	0.09885	0.16807	0.975374	1624	2	8.4918
MYRF	3	0.9009	0.90102	1	11937	0	7.7197	0.0991	0.21904	0.981144	1625	3	7.7197
CRIP1	1	0.90089	0.90142	1	11934	0	9.5091	0.09911	0.098994	0.939331	1626	1	9.5091
B4GALT3	1	0.90089	0.90142	1	11931	0	9.5091	0.09911	0.098994	0.939331	1627	1	9.5091
USP5	1	0.90089	0.90142	1	11932	0	9.5091	0.09911	0.098994	0.939331	1628	1	9.5091
EXD2	1	0.90089	0.90142	1	11933	0	9.5091	0.09911	0.098994	0.939331	1629	1	9.5091
ATAD3C	2	0.90088	0.90072	1	11930	0	8.6267	0.099118	0.16851	0.975374	1630	2	8.6267
CYLC1	2	0.90088	0.90072	1	11929	0	8.6907	0.099118	0.16851	0.975374	1631	2	8.6907
EPS8L2	2	0.61292	0.61265	1	8095	0	5.4124	0.099133	0.16854	0.975374	1632	2	5.4124
TBC1D29	2	0.2416	0.27036	0.988452	3437	1	-0.019743	0.099133	0.16854	0.975374	1633	1	-0.019743
C17orf78	1	0.90064	0.90118	1	11928	0	9.5081	0.099359	0.099262	0.939331	1634	1	9.5081
PEX2	1	0.90064	0.90118	1	11926	0	9.5081	0.099359	0.099262	0.939331	1635	1	9.5081
PIN4	2	0.90055	0.90039	1	11925	0	8.7818	0.099447	0.16905	0.975374	1636	2	8.7818
COX6C	2	0.90055	0.90039	1	11924	0	8.806	0.099447	0.16905	0.975374	1637	2	8.806
DHRS2	1	0.90042	0.90096	1	11922	0	9.5071	0.099582	0.099491	0.939331	1638	1	9.5071
SELPLG	1	0.90042	0.90096	1	11923	0	9.5071	0.099582	0.099491	0.939331	1639	1	9.5071
LOC286238	3	0.90026	0.90036	1	11921	0	8.0499	0.09974	0.22025	0.982588	1640	3	8.0499
HBE1	1	0.90022	0.90077	1	11920	0	9.5061	0.099781	0.099687	0.939331	1641	1	9.5061
PLAC8	1	0.90022	0.90077	1	11919	0	9.5061	0.099781	0.099687	0.939331	1642	1	9.5061
HSPBP1	1	0.90022	0.90077	1	11918	0	9.5061	0.099781	0.099687	0.939331	1643	1	9.5061
STX16	2	0.90021	0.90005	1	11917	0	8.7626	0.099792	0.1696	0.975374	1644	2	8.7626
AOAH	2	0.90021	0.90005	1	11916	0	9.1271	0.099792	0.1696	0.975374	1645	2	9.1271
TMEM41B	2	0.81048	0.80997	1	10736	0	8.7451	0.099841	0.16968	0.975374	1646	2	8.7451
TRIM43B	2	0.41874	0.4222	1	5621	1	1.7947	0.099841	0.16968	0.975374	1647	1	1.7947
NTPCR	2	0.55819	0.55796	1	7406	0	4.9092	0.099841	0.16968	0.975374	1648	1	4.9092
C11orf24	2	0.89997	0.89982	1	11912	0	8.8059	0.10003	0.16995	0.975374	1649	2	8.8059
PLCXD1_Y	1	0.89995	0.90051	1	11909	0	9.5051	0.10005	0.099965	0.939331	1650	1	9.5051
SBF2	1	0.89995	0.90051	1	11911	0	9.5051	0.10005	0.099965	0.939331	1651	1	9.5051
PLCXD1_X	1	0.89995	0.90051	1	11910	0	9.5051	0.10005	0.099965	0.939331	1652	1	9.5051
FOXD4L3	2	0.55819	0.55796	1	7430	0	4.9088	0.10017	0.17016	0.975374	1653	1	4.9088
FOXD4L6	2	0.55819	0.55796	1	7378	0	4.9088	0.10017	0.17016	0.975374	1654	1	4.9088
PEG3	1	0.89942	0.89997	1	11906	0	9.5031	0.10058	0.10048	0.939331	1655	1	9.5031
DNAJC13	1	0.89942	0.89997	1	11907	0	9.5031	0.10058	0.10048	0.939331	1656	1	9.5031
ZIM2	1	0.89942	0.89997	1	11908	0	9.5031	0.10058	0.10048	0.939331	1657	1	9.5031
PRR13	2	0.59392	0.59363	1	7858	0	5.2011	0.10064	0.1709	0.975374	1658	1	5.2011
TMEM158	2	0.89931	0.89916	1	11905	0	8.6692	0.10069	0.17098	0.975374	1659	2	8.6692
2020-03-03	1	0.8991	0.89965	1	11904	0	9.5011	0.1009	0.10081	0.939331	1660	1	9.5011
RAD51B	4	0.89909	0.89951	1	11903	0	7.0506	0.10091	0.26205	0.983705	1661	4	7.0506
ZC3H12A	2	0.89909	0.89894	1	11902	0	8.6977	0.10091	0.1713	0.975374	1662	2	8.6977
RBP1	3	0.89899	0.89912	1	11901	0	8.621	0.10101	0.2227	0.982588	1663	3	8.621
ETNK1	3	0.14011	0.2283	0.988452	2188	1	8.1199	0.10102	0.22272	0.982588	1664	2	8.1199
FAM83D	1	0.89885	0.89937	1	11900	0	9.5001	0.10115	0.10103	0.939331	1665	1	9.5001
CDC45	3	0.89879	0.89892	1	11899	0	8.9879	0.10121	0.22308	0.982588	1666	3	8.9879
TMEM160	1	0.8987	0.89923	1	11897	0	9.4991	0.1013	0.10119	0.939331	1667	1	9.4991
PHYHIP	2	0.55819	0.55796	1	7424	0	4.9055	0.10135	0.17202	0.975374	1668	1	4.9055
NTSR2	4	0.62443	0.64596	1	8254	1	7.2974	0.10148	0.2632	0.983705	1669	3	7.2974
VN1R5	1	0.89848	0.89902	1	11895	0	9.497	0.10152	0.10142	0.939331	1670	1	9.497
MT1M	2	0.14497	0.19447	0.988452	2256	1	-0.033012	0.10168	0.17255	0.975374	1671	1	-0.033012
ZNF114	1	0.89828	0.89881	1	11892	0	9.496	0.10172	0.10161	0.939331	1672	1	9.496
ZFYVE19	1	0.89828	0.89881	1	11891	0	9.496	0.10172	0.10161	0.939331	1673	1	9.496
CCSER1	1	0.89828	0.89881	1	11894	0	9.496	0.10172	0.10161	0.939331	1674	1	9.496
IMPAD1	1	0.89828	0.89881	1	11893	0	9.496	0.10172	0.10161	0.939331	1675	1	9.496
NASP	2	0.89827	0.89809	1	11890	0	8.6366	0.10173	0.17264	0.975374	1676	2	8.6366
MAGEB2	3	0.70634	0.70663	1	9346	0	5.8647	0.10192	0.22442	0.982588	1677	2	5.8647
BRICD5	1	0.89806	0.89859	1	11888	0	9.495	0.10194	0.10182	0.939331	1678	1	9.495
OR5T2	1	0.89791	0.89844	1	11887	0	9.494	0.10209	0.10197	0.939331	1679	1	9.494
LOC729059	2	0.89781	0.89763	1	11886	0	8.8615	0.10219	0.1733	0.975374	1680	2	8.8615
PRRC1	2	0.79118	0.79082	1	10460	0	8.6433	0.10229	0.17344	0.975374	1681	2	8.6433
HCRT	3	0.89759	0.89768	1	11884	0	8.6136	0.10241	0.22532	0.982588	1682	3	8.6136
L1CAM	2	0.34377	0.35532	1	4732	1	0.64795	0.10248	0.17374	0.975374	1683	1	0.64795
AUP1	1	0.89751	0.89805	1	11882	0	9.4899	0.10249	0.10238	0.939331	1684	1	9.4899
IL4	1	0.89751	0.89805	1	11883	0	9.4899	0.10249	0.10238	0.939331	1685	1	9.4899
SH3RF3	2	0.89747	0.89729	1	11880	0	8.5913	0.10253	0.17381	0.975374	1686	2	8.5913
MMP13	2	0.89747	0.89729	1	11881	0	9.1115	0.10253	0.17381	0.975374	1687	2	9.1115
OPN3	1	0.89736	0.89789	1	11879	0	9.4889	0.10264	0.10252	0.939331	1688	1	9.4889
SLC25A31	1	0.89714	0.89767	1	11875	0	9.4879	0.10286	0.10275	0.939331	1689	1	9.4879
XPNPEP3	1	0.89714	0.89767	1	11874	0	9.4879	0.10286	0.10275	0.939331	1690	1	9.4879
DSCR3	1	0.89714	0.89767	1	11877	0	9.4879	0.10286	0.10275	0.939331	1691	1	9.4879
DPY19L3	1	0.89714	0.89767	1	11876	0	9.4879	0.10286	0.10275	0.939331	1692	1	9.4879
IFIT3	1	0.89689	0.8974	1	11873	0	9.4869	0.10311	0.10299	0.939331	1693	1	9.4869
UBASH3B	2	0.38053	0.38771	1	5149	1	1.0446	0.10314	0.17474	0.975374	1694	1	1.0446
TTC7A	2	0.89685	0.89665	1	11872	0	8.8905	0.10315	0.17475	0.975374	1695	2	8.8905
ATPIF1	3	0.88545	0.88542	1	11713	0	9.0165	0.10337	0.22709	0.982588	1696	3	9.0165
FKBP6	2	0.89658	0.89639	1	11871	0	8.6196	0.10342	0.17514	0.975374	1697	2	8.6196
PEX11G	2	0.64345	0.64298	1	8479	0	6.0641	0.10356	0.17535	0.975374	1698	2	6.0641
HAGHL	1	0.89629	0.89682	1	11866	0	9.4838	0.10371	0.10357	0.939331	1699	1	9.4838
CRYGA	2	0.89629	0.89609	1	11865	0	8.6012	0.10371	0.17557	0.975374	1700	2	8.6012
SLC35E4	1	0.89614	0.89667	1	11864	0	9.4818	0.10386	0.10371	0.939331	1701	1	9.4818
OR5AK2	2	0.32768	0.34146	1	4427	1	1.0061	0.10389	0.17587	0.975374	1702	1	1.0061
IL18BP	2	0.74244	0.7421	1	9826	0	8.294	0.10389	0.17587	0.975374	1703	2	8.294
TMEM91	1	0.89604	0.89656	1	11861	0	9.4808	0.10396	0.1038	0.939331	1704	1	9.4808
OR2A14	1	0.89594	0.89645	1	11860	0	9.4797	0.10406	0.10389	0.939331	1705	1	9.4797
LETM2	3	0.87433	0.87429	1	11566	0	7.6703	0.10414	0.22853	0.982588	1706	3	7.6703
CDK15	2	0.89584	0.89562	1	11859	0	8.6106	0.10416	0.1763	0.975374	1707	2	8.6106
GAL3ST2	1	0.8956	0.89609	1	11858	0	9.4767	0.1044	0.10425	0.939331	1708	1	9.4767
ORC5	1	0.8955	0.89601	1	11856	0	9.4746	0.1045	0.10435	0.939331	1709	1	9.4746
DHX36	1	0.8955	0.89601	1	11857	0	9.4746	0.1045	0.10435	0.939331	1710	1	9.4746
MRPL43	1	0.89525	0.89574	1	11855	0	9.4736	0.10475	0.10458	0.939331	1711	1	9.4736
FAM114A1	3	0.18938	0.29499	0.988452	2823	2	-1.9904	0.10504	0.23029	0.982588	1712	1	-1.9904
GOLT1A	1	0.89495	0.89541	1	11851	0	9.4726	0.10505	0.10487	0.939331	1713	1	9.4726
CCDC153	1	0.89495	0.89541	1	11852	0	9.4726	0.10505	0.10487	0.939331	1714	1	9.4726
TYW1	1	0.89495	0.89541	1	11853	0	9.4726	0.10505	0.10487	0.939331	1715	1	9.4726
IL32	2	0.42094	0.42418	1	5658	1	1.8749	0.10526	0.178	0.975374	1716	1	1.8749
NLRP7	1	0.8947	0.89514	1	11850	0	9.4715	0.1053	0.10513	0.939331	1717	1	9.4715
SPINK2	1	0.8947	0.89514	1	11849	0	9.4715	0.1053	0.10513	0.939331	1718	1	9.4715
GDF6	2	0.7356	0.73521	1	9724	0	8.222	0.10549	0.17837	0.975374	1719	2	8.222
CDH6	2	0.89447	0.89428	1	11848	0	8.5741	0.10553	0.17843	0.975374	1720	2	8.5741
RASIP1	1	0.89445	0.89488	1	11846	0	9.4705	0.10555	0.10539	0.939331	1721	1	9.4705
C16orf86	1	0.89445	0.89488	1	11845	0	9.4705	0.10555	0.10539	0.939331	1722	1	9.4705
YIPF3	1	0.89445	0.89488	1	11847	0	9.4705	0.10555	0.10539	0.939331	1723	1	9.4705
DUSP15	1	0.8943	0.89473	1	11844	0	9.4695	0.1057	0.10556	0.939331	1724	1	9.4695
RWDD2B	1	0.8943	0.89473	1	11843	0	9.4695	0.1057	0.10556	0.939331	1725	1	9.4695
MAP7	4	0.642	0.65872	1	8463	1	5.4305	0.10572	0.27206	0.983705	1726	3	5.4305
SEC11A	2	0.89426	0.89405	1	11842	0	9.1448	0.10574	0.17874	0.975374	1727	2	9.1448
LPCAT1	2	0.84088	0.84056	1	11162	0	8.8784	0.10577	0.17879	0.975374	1728	2	8.8784
ANKRD50	1	0.8942	0.89464	1	11841	0	9.4684	0.1058	0.10564	0.939331	1729	1	9.4684
TRMT61B	1	0.8942	0.89464	1	11840	0	9.4684	0.1058	0.10564	0.939331	1730	1	9.4684
CUBN	1	0.89398	0.89441	1	11837	0	9.4674	0.10602	0.10585	0.939331	1731	1	9.4674
SS18L1	1	0.89398	0.89441	1	11838	0	9.4674	0.10602	0.10585	0.939331	1732	1	9.4674
TSPY8	3	0.89374	0.89376	1	11835	0	8.3878	0.10626	0.23261	0.982588	1733	3	8.3878
TSPY3	3	0.89374	0.89376	1	11834	0	8.3878	0.10626	0.23261	0.982588	1734	3	8.3878
ZSCAN5B	1	0.89371	0.89415	1	11832	0	9.4664	0.10629	0.10611	0.939331	1735	1	9.4664
IL3RA_Y	1	0.89371	0.89415	1	11831	0	9.4664	0.10629	0.10611	0.939331	1736	1	9.4664
IL3RA_X	1	0.89371	0.89415	1	11833	0	9.4664	0.10629	0.10611	0.939331	1737	1	9.4664
NDUFA7	2	0.89366	0.89345	1	11830	0	8.4116	0.10634	0.17964	0.975374	1738	2	8.4116
ELP3	1	0.89351	0.89395	1	11829	0	9.4653	0.10649	0.10632	0.939331	1739	1	9.4653
MAGEA4	1	0.89351	0.89395	1	11828	0	9.4653	0.10649	0.10632	0.939331	1740	1	9.4653
OR4N2	1	0.89326	0.8937	1	11825	0	9.4643	0.10674	0.10656	0.939331	1741	1	9.4643
MMP16	1	0.89326	0.8937	1	11824	0	9.4643	0.10674	0.10656	0.939331	1742	1	9.4643
LAD1	3	0.51892	0.53376	1	6824	1	8.531	0.10691	0.23381	0.982588	1743	2	8.531
ZFP62	3	0.20643	0.31772	0.988452	3043	1	6.8458	0.10691	0.23381	0.982588	1744	2	6.8458
GLB1	2	0.52113	0.52106	1	6864	0	4.3894	0.10695	0.1806	0.975374	1745	1	4.3894
TRIM10	1	0.89303	0.89347	1	11823	0	9.4622	0.10697	0.10678	0.939331	1746	1	9.4622
CDCA7L	1	0.89286	0.8933	1	11820	0	9.4612	0.10714	0.10695	0.939331	1747	1	9.4612
OR51I1	1	0.89286	0.8933	1	11821	0	9.4612	0.10714	0.10695	0.939331	1748	1	9.4612
ARHGAP12	1	0.89286	0.8933	1	11819	0	9.4612	0.10714	0.10695	0.939331	1749	1	9.4612
SLCO1A2	1	0.89256	0.89302	1	11817	0	9.4602	0.10744	0.10728	0.939331	1750	1	9.4602
CYP4Z1	2	0.42859	0.43137	1	5752	1	2.1291	0.10747	0.18139	0.975374	1751	1	2.1291
SLC22A18	2	0.89241	0.89218	1	11814	0	8.404	0.10759	0.18159	0.975374	1752	2	8.404
SPSB4	2	0.89241	0.89218	1	11815	0	8.4498	0.10759	0.18159	0.975374	1753	2	8.4498
SNTN	2	0.89217	0.89196	1	11813	0	8.6177	0.10783	0.18198	0.975374	1754	2	8.6177
FAM21B	1	0.89214	0.89258	1	11812	0	9.4581	0.10786	0.1077	0.939331	1755	1	9.4581
NTAN1	1	0.89189	0.89232	1	11809	0	9.457	0.10811	0.10795	0.939331	1756	1	9.457
LAPTM4A	1	0.89189	0.89232	1	11810	0	9.457	0.10811	0.10795	0.939331	1757	1	9.457
CALB2	2	0.89184	0.89162	1	11808	0	8.8026	0.10816	0.18247	0.975374	1758	2	8.8026
HCAR1	1	0.89169	0.89212	1	11807	0	9.456	0.10831	0.10816	0.939331	1759	1	9.456
WISP3	2	0.69177	0.6914	1	9125	0	7.5628	0.10836	0.18277	0.975374	1760	2	7.5628
ERC1	2	0.89161	0.89139	1	11805	0	9.0406	0.10839	0.18282	0.975374	1761	2	9.0406
SKI	1	0.89149	0.89193	1	11804	0	9.455	0.10851	0.10837	0.939331	1762	1	9.455
ZNF629	1	0.89149	0.89193	1	11803	0	9.455	0.10851	0.10837	0.939331	1763	1	9.455
FTL	2	0.79529	0.79483	1	10524	0	8.6504	0.10869	0.18331	0.975374	1764	2	8.6504
INTS12	1	0.89124	0.89167	1	11799	0	9.4539	0.10876	0.10862	0.939331	1765	1	9.4539
ROBO2	1	0.89124	0.89167	1	11800	0	9.4539	0.10876	0.10862	0.939331	1766	1	9.4539
ENDOG	3	0.14341	0.23277	0.988452	2234	1	5.7874	0.10892	0.23757	0.982588	1767	2	5.7874
NHSL1	2	0.89101	0.89075	1	11797	0	8.8932	0.10899	0.1838	0.975374	1768	2	8.8932
FANCM	2	0.89101	0.89075	1	11798	0	8.6533	0.10899	0.1838	0.975374	1769	2	8.6533
CCDC14	1	0.89097	0.89139	1	11796	0	9.4529	0.10903	0.1089	0.939331	1770	1	9.4529
ACRBP	1	0.89097	0.89139	1	11795	0	9.4529	0.10903	0.1089	0.939331	1771	1	9.4529
OXSR1	1	0.89097	0.89139	1	11793	0	9.4529	0.10903	0.1089	0.939331	1772	1	9.4529
FDXR	1	0.89097	0.89139	1	11794	0	9.4529	0.10903	0.1089	0.939331	1773	1	9.4529
SAGE1	3	0.15225	0.24482	0.988452	2350	1	8.9923	0.10905	0.23782	0.982588	1774	2	8.9923
TERF2IP	3	0.14703	0.23774	0.988452	2286	1	0.012852	0.10906	0.23784	0.982588	1775	1	0.012852
SMARCA2	2	0.81939	0.81883	1	10865	0	8.7679	0.10906	0.1839	0.975374	1776	2	8.7679
NXT1	2	0.038062	0.068876	0.930178	738	1	-0.70046	0.10906	0.1839	0.975374	1777	1	-0.70046
FHL5	1	0.89077	0.89119	1	11791	0	9.4518	0.10923	0.10912	0.939927	1778	1	9.4518
STARD3NL	2	0.40221	0.40706	1	5403	1	1.343	0.1093	0.18425	0.975374	1779	1	1.343
RNF219	2	0.89069	0.89046	1	11789	0	8.5727	0.10931	0.18426	0.975374	1780	2	8.5727
LOC284385	2	0.89069	0.89046	1	11788	0	8.7789	0.10931	0.18426	0.975374	1781	2	8.7789
C19orf82	2	0.89069	0.89046	1	11790	0	8.7789	0.10931	0.18426	0.975374	1782	2	8.7789
ADCK4	1	0.89062	0.89104	1	11786	0	9.4508	0.10938	0.10925	0.939927	1783	1	9.4508
C5orf30	1	0.89062	0.89104	1	11787	0	9.4508	0.10938	0.10925	0.939927	1784	1	9.4508
PTPRM	3	0.53441	0.54634	1	7049	1	7.8988	0.10947	0.2386	0.982588	1785	2	7.8988
HIST1H4C	3	0.89053	0.89052	1	11785	0	7.833	0.10947	0.2386	0.982588	1786	3	7.833
GPR173	1	0.89045	0.89087	1	11784	0	9.4497	0.10955	0.10942	0.940686	1787	1	9.4497
CAMKV	1	0.8903	0.8907	1	11783	0	9.4476	0.1097	0.10957	0.940686	1788	1	9.4476
LOC642799	3	0.89005	0.89004	1	11776	0	8.0773	0.10995	0.23944	0.982588	1789	3	8.0773
LOC642778	3	0.89005	0.89004	1	11778	0	8.0773	0.10995	0.23944	0.982588	1790	3	8.0773
NPIPA3	3	0.89005	0.89004	1	11775	0	8.0773	0.10995	0.23944	0.982588	1791	3	8.0773
NPIP	3	0.89005	0.89004	1	11777	0	8.0773	0.10995	0.23944	0.982588	1792	3	8.0773
NPIPA2	3	0.89005	0.89004	1	11780	0	8.0773	0.10995	0.23944	0.982588	1793	3	8.0773
NPIPA1	3	0.89005	0.89004	1	11779	0	8.0773	0.10995	0.23944	0.982588	1794	3	8.0773
LOC100288332	3	0.89005	0.89004	1	11774	0	8.0773	0.10995	0.23944	0.982588	1795	3	8.0773
C10orf129	2	0.29872	0.31722	0.988452	4139	1	0.30179	0.10995	0.18528	0.975374	1796	1	0.30179
TMEM30B	2	0.61292	0.61265	1	8104	0	5.3871	0.10995	0.18528	0.975374	1797	2	5.3871
EBF2	1	0.89	0.8904	1	11773	0	9.7259	0.11	0.10988	0.940686	1798	1	9.7259
CCPG1	2	0.88999	0.8898	1	11771	0	8.4287	0.11001	0.18537	0.975374	1799	2	8.4287
EPM2A	2	0.88999	0.8898	1	11770	0	8.8585	0.11001	0.18537	0.975374	1800	2	8.8585
LIN28A	2	0.88999	0.8898	1	11772	0	9.0341	0.11001	0.18537	0.975374	1801	2	9.0341
PDAP1	1	0.88983	0.89022	1	11769	0	9.4455	0.11017	0.11004	0.940686	1802	1	9.4455
ZNF205	2	0.88972	0.88953	1	11768	0	8.8157	0.11028	0.18574	0.975374	1803	2	8.8157
CDK13	2	0.88972	0.88953	1	11767	0	8.7376	0.11028	0.18574	0.975374	1804	2	8.7376
RGAG4	3	0.012402	0.032803	0.891288	264	1	8.1041	0.11037	0.24017	0.983069	1805	2	8.1041
TDGF1	1	0.88963	0.89002	1	11765	0	9.4445	0.11037	0.11023	0.940686	1806	1	9.4445
DNAJB13	1	0.88963	0.89002	1	11766	0	9.4445	0.11037	0.11023	0.940686	1807	1	9.4445
MAST3	2	0.66869	0.66827	1	8846	0	7.0304	0.11042	0.18598	0.975374	1808	2	7.0304
WDR72	1	0.88953	0.88991	1	11763	0	9.4434	0.11047	0.11033	0.940686	1809	1	9.4434
SPINK4	1	0.88953	0.88991	1	11764	0	9.4434	0.11047	0.11033	0.940686	1810	1	9.4434
ZNF586	1	0.88938	0.88977	1	11762	0	9.4424	0.11062	0.11047	0.940686	1811	1	9.4424
TTLL11	2	0.8652	0.86494	1	11452	0	8.9662	0.11066	0.18635	0.975374	1812	2	8.9662
CACNB1	1	0.88908	0.88946	1	11760	0	9.4403	0.11092	0.11077	0.941996	1813	1	9.4403
NARFL	3	0.88902	0.88899	1	11759	0	8.0108	0.11098	0.24128	0.983069	1814	3	8.0108
CENPA	2	0.81734	0.81683	1	10833	0	8.7523	0.11103	0.18689	0.975374	1815	2	8.7523
FAM78B	3	0.31347	0.38795	1	4338	1	6.6748	0.11106	0.24143	0.983069	1816	2	6.6748
ZNF35	3	0.55	0.55924	1	7199	1	8.5211	0.11106	0.24143	0.983069	1817	2	8.5211
SYNRG	3	0.39134	0.43944	1	5283	1	8.9807	0.1111	0.2415	0.983069	1818	2	8.9807
TNS1	2	0.88871	0.88856	1	11758	0	8.7437	0.11129	0.18725	0.975374	1819	2	8.7437
HIST1H1E	1	0.88856	0.88896	1	11757	0	9.4382	0.11144	0.11132	0.942178	1820	1	9.4382
ASTL	2	0.8884	0.88826	1	11755	0	8.4442	0.1116	0.18773	0.975374	1821	2	8.4442
PDZD11	2	0.8884	0.88826	1	11754	0	8.7582	0.1116	0.18773	0.975374	1822	2	8.7582
OPN1SW	1	0.88836	0.88875	1	11753	0	9.4371	0.11164	0.11154	0.942178	1823	1	9.4371
SLC7A8	1	0.88824	0.88865	1	11750	0	9.4361	0.11176	0.11166	0.942178	1824	1	9.4361
GALE	1	0.88824	0.88865	1	11752	0	9.4361	0.11176	0.11166	0.942178	1825	1	9.4361
FSTL5	1	0.88824	0.88865	1	11751	0	9.4361	0.11176	0.11166	0.942178	1826	1	9.4361
ESPN	2	0.88803	0.88789	1	11749	0	8.5556	0.11197	0.1883	0.975374	1827	2	8.5556
ZNF878	2	0.8879	0.88777	1	11748	0	8.6006	0.1121	0.1885	0.975374	1828	2	8.6006
CENPB	2	0.65505	0.6546	1	8647	0	6.5447	0.11211	0.18851	0.975374	1829	2	6.5447
EME2	2	0.019049	0.035269	0.892234	402	1	-0.93906	0.11225	0.18871	0.975374	1830	1	-0.93906
ALS2CR11	1	0.88772	0.88809	1	11747	0	9.4329	0.11228	0.11218	0.942178	1831	1	9.4329
TFDP1	1	0.88772	0.88809	1	11746	0	9.4329	0.11228	0.11218	0.942178	1832	1	9.4329
ZBTB24	1	0.88772	0.88809	1	11745	0	9.4329	0.11228	0.11218	0.942178	1833	1	9.4329
HMBS	3	0.88762	0.88757	1	11744	0	8.1766	0.11238	0.24382	0.983069	1834	3	8.1766
HIST1H2BJ	1	0.88754	0.88792	1	11743	0	9.4319	0.11246	0.11236	0.942178	1835	1	9.4319
ARIH1	1	0.88754	0.88792	1	11742	0	9.4319	0.11246	0.11236	0.942178	1836	1	9.4319
KIF1C	2	0.76789	0.7675	1	10150	0	8.4732	0.11249	0.1891	0.975374	1837	2	8.4732
KCNJ8	2	0.71896	0.71854	1	9521	0	7.9928	0.11249	0.1891	0.975374	1838	2	7.9928
TTC16	1	0.88747	0.88784	1	11741	0	9.4308	0.11253	0.11244	0.942178	1839	1	9.4308
TMEM25	2	0.88746	0.88736	1	11738	0	8.9776	0.11254	0.18917	0.975374	1840	2	8.9776
MOGS	2	0.88746	0.88736	1	11739	0	8.4269	0.11254	0.18917	0.975374	1841	2	8.4269
RAD51C	1	0.88737	0.88774	1	11736	0	9.4297	0.11263	0.11254	0.942178	1842	1	9.4297
NLRP4	1	0.88737	0.88774	1	11737	0	9.4297	0.11263	0.11254	0.942178	1843	1	9.4297
OMD	1	0.88722	0.88759	1	11735	0	9.4287	0.11278	0.11267	0.942178	1844	1	9.4287
TIMM44	1	0.88712	0.88749	1	11734	0	9.4276	0.11288	0.11277	0.942178	1845	1	9.4276
FAF2	1	0.88697	0.88735	1	11733	0	9.4266	0.11303	0.11292	0.942178	1846	1	9.4266
OCM2	2	0.88676	0.88662	1	11732	0	9.2056	0.11324	0.19028	0.975374	1847	2	9.2056
DYNC2LI1	1	0.88672	0.8871	1	11726	0	9.4255	0.11328	0.11318	0.942178	1848	1	9.4255
TAF4	1	0.88672	0.8871	1	11728	0	9.4255	0.11328	0.11318	0.942178	1849	1	9.4255
DEDD2	1	0.88672	0.8871	1	11727	0	9.4255	0.11328	0.11318	0.942178	1850	1	9.4255
GABRG2	1	0.88655	0.88693	1	11725	0	9.4244	0.11345	0.11335	0.942178	1851	1	9.4244
LOC646498	3	0.17437	0.27476	0.988452	2617	1	7.8988	0.11347	0.2458	0.983705	1852	2	7.8988
C3orf84	3	0.17437	0.27476	0.988452	2618	1	7.8988	0.11347	0.2458	0.983705	1853	2	7.8988
SCN8A	2	0.021116	0.039042	0.908854	436	1	-1.4087	0.11361	0.19086	0.975374	1854	1	-1.4087
RNF217	2	0.35284	0.36318	1	4804	1	0.71239	0.11361	0.19086	0.975374	1855	1	0.71239
SPATA21	1	0.88635	0.88673	1	11724	0	9.4234	0.11365	0.11354	0.942178	1856	1	9.4234
PTPLA	1	0.88635	0.88673	1	11723	0	9.4234	0.11365	0.11354	0.942178	1857	1	9.4234
SLC38A6	2	0.88621	0.88605	1	11721	0	8.8005	0.11379	0.19113	0.975374	1858	2	8.8005
CAP2	1	0.88607	0.88644	1	11720	0	9.4212	0.11393	0.1138	0.942178	1859	1	9.4212
NDUFAF1	2	0.75119	0.75084	1	9933	0	8.3549	0.11398	0.19142	0.975374	1860	2	8.3549
MYO1B	3	0.84561	0.84542	1	11212	0	8.9647	0.11405	0.24685	0.983705	1861	3	8.9647
SBK1	4	0.086016	0.186	0.988013	1536	2	0.0012574	0.11407	0.28939	0.983705	1862	2	0.0012574
DLEC1	1	0.88583	0.8862	1	11717	0	9.4202	0.11417	0.11403	0.942178	1863	1	9.4202
IER5	1	0.88583	0.8862	1	11718	0	9.4202	0.11417	0.11403	0.942178	1864	1	9.4202
CNKSR1	1	0.88583	0.8862	1	11719	0	9.4202	0.11417	0.11403	0.942178	1865	1	9.4202
USP49	1	0.88583	0.8862	1	11716	0	9.4202	0.11417	0.11403	0.942178	1866	1	9.4202
OSTF1	3	0.23529	0.34046	0.998082	3376	1	8.1563	0.11429	0.24727	0.983705	1867	2	8.1563
CALB1	2	0.88562	0.88544	1	11714	0	8.5399	0.11438	0.19202	0.975374	1868	2	8.5399
ZNF669	2	0.88562	0.88544	1	11715	0	8.8902	0.11438	0.19202	0.975374	1869	2	8.8902
DDX46	2	0.55819	0.55796	1	7333	0	4.8766	0.1144	0.19207	0.975374	1870	1	4.8766
DEFA6	2	0.4397	0.44173	1	5888	1	2.5544	0.1144	0.19207	0.975374	1871	1	2.5544
AMDHD2	2	0.88542	0.88525	1	11712	0	9.0293	0.11458	0.19234	0.975374	1872	2	9.0293
CCR8	1	0.8854	0.88577	1	11710	0	9.4191	0.1146	0.11446	0.942178	1873	1	9.4191
SLC38A2	1	0.8854	0.88577	1	11709	0	9.4191	0.1146	0.11446	0.942178	1874	1	9.4191
ITGA7	1	0.8854	0.88577	1	11708	0	9.4191	0.1146	0.11446	0.942178	1875	1	9.4191
MCTP1	1	0.8854	0.88577	1	11707	0	9.4191	0.1146	0.11446	0.942178	1876	1	9.4191
LCK	2	0.35284	0.36318	1	4805	1	0.71068	0.11473	0.19258	0.975374	1877	1	0.71068
TAS2R1	2	0.4397	0.44173	1	5886	1	2.554	0.11473	0.19258	0.975374	1878	1	2.554
KDM6A	2	0.88519	0.88501	1	11704	0	8.9407	0.11481	0.19269	0.975374	1879	2	8.9407
PRM3	2	0.88519	0.88501	1	11705	0	8.372	0.11481	0.19269	0.975374	1880	2	8.372
FAM110B	1	0.88493	0.8853	1	11702	0	9.417	0.11507	0.11489	0.94404	1881	1	9.417
HSPA12A	1	0.88493	0.8853	1	11703	0	9.417	0.11507	0.11489	0.94404	1882	1	9.417
ZNF559-ZNF177	3	0.74123	0.7412	1	9799	0	8.9603	0.1151	0.24878	0.983705	1883	2	8.9603
ZNF90	2	0.24303	0.2715	0.988452	3453	1	0.45387	0.11515	0.1932	0.975374	1884	1	0.45387
ZBTB22	2	0.88481	0.88462	1	11700	0	8.9132	0.11519	0.19325	0.975374	1885	2	8.9132
ITPR1	2	0.88481	0.88462	1	11701	0	8.8155	0.11519	0.19325	0.975374	1886	2	8.8155
CELA1	2	0.85903	0.85869	1	11383	0	8.9315	0.11548	0.19368	0.975374	1887	2	8.9315
ZNF559	1	0.88446	0.8848	1	11697	0	9.4148	0.11554	0.11537	0.945654	1888	1	9.4148
PRR5-ARHGAP8	3	0.6298	0.63061	1	8316	1	8.9574	0.11564	0.24981	0.983705	1889	2	8.9574
ACTBL2	2	0.72897	0.7284	1	9633	0	8.128	0.11576	0.19411	0.975374	1890	2	8.128
GDA	2	0.884	0.88379	1	11696	0	8.4593	0.116	0.1945	0.975374	1891	2	8.4593
PRSS33	3	0.021251	0.054643	0.930178	440	1	1.2277	0.11601	0.25047	0.983705	1892	2	1.2277
STMN2	1	0.88391	0.88425	1	11695	0	9.4116	0.11609	0.11591	0.945707	1893	1	9.4116
PRPF4	1	0.88391	0.88425	1	11693	0	9.4116	0.11609	0.11591	0.945707	1894	1	9.4116
TRIM54	1	0.88379	0.88411	1	11692	0	9.6915	0.11621	0.11604	0.945707	1895	1	9.6915
SP2	2	0.25779	0.2834	0.988452	3624	1	0.029459	0.11632	0.195	0.975374	1896	1	0.029459
DCC	2	0.25732	0.28302	0.988452	3613	1	0.027712	0.11632	0.195	0.975374	1897	1	0.027712
RPL23	1	0.88361	0.88392	1	11687	0	9.4105	0.11639	0.11621	0.945707	1898	1	9.4105
DEPTOR	1	0.88361	0.88392	1	11689	0	9.4105	0.11639	0.11621	0.945707	1899	1	9.4105
LHX2	1	0.88361	0.88392	1	11691	0	9.4105	0.11639	0.11621	0.945707	1900	1	9.4105
PIK3R4	1	0.88361	0.88392	1	11690	0	9.4105	0.11639	0.11621	0.945707	1901	1	9.4105
ZNF232	1	0.88361	0.88392	1	11688	0	9.4105	0.11639	0.11621	0.945707	1902	1	9.4105
RHCG	3	0.88338	0.88329	1	11686	0	7.5231	0.11662	0.25158	0.983705	1903	3	7.5231
LYL1	1	0.88336	0.88368	1	11684	0	9.4095	0.11664	0.11644	0.945707	1904	1	9.4095
CR2	1	0.88336	0.88368	1	11685	0	9.4095	0.11664	0.11644	0.945707	1905	1	9.4095
MAP3K2	4	0.52315	0.57953	1	6946	1	5.1157	0.11671	0.29478	0.983705	1906	3	5.1157
SVOP	3	0.80876	0.80855	1	10714	0	8.0249	0.11677	0.25185	0.983705	1907	3	8.0249
PPAPDC2	1	0.88314	0.88345	1	11682	0	9.4084	0.11686	0.11666	0.945707	1908	1	9.4084
CNGA2	1	0.88314	0.88345	1	11681	0	9.4084	0.11686	0.11666	0.945707	1909	1	9.4084
SF1	1	0.88314	0.88345	1	11683	0	9.4084	0.11686	0.11666	0.945707	1910	1	9.4084
TTC30A	1	0.88292	0.88324	1	11679	0	9.4073	0.11708	0.11688	0.945707	1911	1	9.4073
PTGR1	1	0.88292	0.88324	1	11680	0	9.4073	0.11708	0.11688	0.945707	1912	1	9.4073
ISLR	2	0.88288	0.88271	1	11678	0	8.7577	0.11712	0.19618	0.975374	1913	2	8.7577
SPDYE3	2	0.88288	0.88271	1	11677	0	8.836	0.11712	0.19618	0.975374	1914	2	8.836
RNF215	2	0.61292	0.61265	1	8084	0	5.3744	0.11716	0.19624	0.975374	1915	2	5.3744
ZNF653	1	0.88267	0.88299	1	11676	0	9.4062	0.11733	0.11713	0.945707	1916	1	9.4062
WFDC1	1	0.88267	0.88299	1	11675	0	9.4062	0.11733	0.11713	0.945707	1917	1	9.4062
MAGEE2	1	0.88247	0.88279	1	11674	0	9.4051	0.11753	0.11732	0.945707	1918	1	9.4051
BATF2	2	0.55819	0.55796	1	7336	0	4.8723	0.11768	0.19702	0.975374	1919	1	4.8723
KCNA2	2	0.11674	0.1734	0.987357	1907	1	-0.48329	0.11768	0.19702	0.975374	1920	1	-0.48329
GOLT1B	2	0.76789	0.7675	1	10149	0	8.4655	0.11768	0.19702	0.975374	1921	2	8.4655
RASSF1	1	0.88227	0.8826	1	11673	0	9.4041	0.11773	0.11752	0.945707	1922	1	9.4041
KIF26B	1	0.88227	0.8826	1	11672	0	9.4041	0.11773	0.11752	0.945707	1923	1	9.4041
CHST11	1	0.88227	0.8826	1	11671	0	9.4041	0.11773	0.11752	0.945707	1924	1	9.4041
SEC14L3	2	0.88225	0.88208	1	11670	0	8.4292	0.11775	0.19713	0.975374	1925	2	8.4292
CTNND1	1	0.882	0.88234	1	11668	0	9.403	0.118	0.1178	0.945707	1926	1	9.403
ZNF83	1	0.882	0.88234	1	11669	0	9.403	0.118	0.1178	0.945707	1927	1	9.403
SLC27A2	2	0.882	0.88184	1	11667	0	8.5902	0.118	0.1975	0.975374	1928	2	8.5902
MGAT4A	2	0.882	0.88184	1	11666	0	8.5014	0.118	0.1975	0.975374	1929	2	8.5014
DDI2	2	0.063443	0.1113	0.967679	1169	1	-1.0104	0.11805	0.19758	0.975374	1930	1	-1.0104
MME	1	0.88187	0.88219	1	11665	0	9.4019	0.11813	0.11791	0.945707	1931	1	9.4019
PPP2R2A	3	0.88177	0.88166	1	11664	0	8.5967	0.11823	0.25449	0.983705	1932	3	8.5967
C5orf64	2	0.39093	0.39701	1	5250	1	1.6615	0.11833	0.19801	0.975379	1933	1	1.6615
KRTAP21-1	2	0.8054	0.8049	1	10664	0	8.6839	0.11833	0.19801	0.975379	1934	2	8.6839
HS3ST1	1	0.88153	0.88185	1	11663	0	9.3997	0.11847	0.11825	0.945707	1935	1	9.3997
GIMD1	2	0.88128	0.88115	1	11661	0	8.8161	0.11872	0.19859	0.976641	1936	2	8.8161
HRH2	2	0.88128	0.88115	1	11662	0	8.8161	0.11872	0.19859	0.976641	1937	2	8.8161
GUCA2A	1	0.88128	0.8816	1	11660	0	9.3987	0.11872	0.11849	0.945707	1938	1	9.3987
SAMD12	1	0.88128	0.8816	1	11659	0	9.3987	0.11872	0.11849	0.945707	1939	1	9.3987
TNFRSF12A	1	0.88103	0.88133	1	11658	0	9.3976	0.11897	0.11875	0.945707	1940	1	9.3976
ESF1	2	0.55819	0.55796	1	7290	0	4.8697	0.11908	0.1991	0.977089	1941	1	4.8697
CCL21	1	0.8809	0.8812	1	11657	0	9.3965	0.1191	0.11888	0.945707	1942	1	9.3965
CNIH1	3	0.88089	0.88078	1	11656	0	7.849	0.11911	0.25609	0.983705	1943	3	7.849
CNIH	3	0.88089	0.88078	1	11655	0	7.849	0.11911	0.25609	0.983705	1944	3	7.849
TSPAN14	1	0.88078	0.88106	1	11652	0	9.3954	0.11922	0.11899	0.945707	1945	1	9.3954
DHX16	1	0.88078	0.88106	1	11654	0	9.3954	0.11922	0.11899	0.945707	1946	1	9.3954
LSMEM1	1	0.88078	0.88106	1	11651	0	9.3954	0.11922	0.11899	0.945707	1947	1	9.3954
ZMYND8	1	0.88078	0.88106	1	11653	0	9.3954	0.11922	0.11899	0.945707	1948	1	9.3954
C18orf63	3	0.31289	0.38759	1	4333	1	8.3613	0.11924	0.25633	0.983705	1949	2	8.3613
SPRYD3	2	0.88059	0.88049	1	11649	0	8.3127	0.11941	0.19959	0.977089	1950	2	8.3127
ARHGEF10	2	0.88059	0.88049	1	11650	0	8.7914	0.11941	0.19959	0.977089	1951	2	8.7914
EXD1	3	0.88042	0.88032	1	11648	0	7.0799	0.11958	0.25698	0.983705	1952	3	7.0799
NDUFA1	2	0.061132	0.10754	0.964257	1136	1	-0.74165	0.11959	0.19985	0.97737	1953	1	-0.74165
GINM1	1	0.88041	0.8807	1	11647	0	9.3932	0.11959	0.11939	0.9466	1954	1	9.3932
WDR31	2	0.88032	0.88022	1	11645	0	8.5742	0.11968	0.19999	0.97737	1955	2	8.5742
ZNHIT3	2	0.87999	0.87989	1	11643	0	8.741	0.12001	0.2005	0.97737	1956	2	8.741
SVEP1	1	0.87998	0.88028	1	11641	0	9.3921	0.12002	0.1198	0.947022	1957	1	9.3921
IGF1	1	0.87998	0.88028	1	11640	0	9.3921	0.12002	0.1198	0.947022	1958	1	9.3921
C19orf35	1	0.87998	0.88028	1	11642	0	9.3921	0.12002	0.1198	0.947022	1959	1	9.3921
LIG3	4	0.87287	0.8733	1	11546	0	8.2247	0.12006	0.30162	0.983705	1960	4	8.2247
ITGA10	2	0.75344	0.75309	1	9953	0	8.3599	0.12024	0.20084	0.97737	1961	2	8.3599
PEAR1	3	0.87968	0.87959	1	11638	0	8.379	0.12032	0.25831	0.983705	1962	3	8.379
CMKLR1	1	0.87961	0.8799	1	11636	0	9.3911	0.12039	0.12013	0.947416	1963	1	9.3911
BCAN	1	0.87961	0.8799	1	11637	0	9.3911	0.12039	0.12013	0.947416	1964	1	9.3911
CD1C	1	0.87961	0.8799	1	11635	0	9.3911	0.12039	0.12013	0.947416	1965	1	9.3911
ENTPD5	2	0.87944	0.87932	1	11633	0	8.7837	0.12056	0.2013	0.97737	1966	2	8.7837
B3GNT7	2	0.47172	0.4724	1	6274	1	3.7049	0.12062	0.20139	0.97737	1967	1	3.7049
CCDC42	2	0.87921	0.87909	1	11632	0	8.8204	0.12079	0.20163	0.97737	1968	2	8.8204
SUV39H2	1	0.87919	0.87946	1	11630	0	9.3889	0.12081	0.12053	0.949143	1969	1	9.3889
DENND4A	2	0.87892	0.87878	1	11629	0	8.5351	0.12108	0.20207	0.97737	1970	2	8.5351
FCRL3	1	0.87892	0.87918	1	11628	0	9.3878	0.12108	0.1208	0.949143	1971	1	9.3878
JAGN1	1	0.87892	0.87918	1	11627	0	9.3878	0.12108	0.1208	0.949143	1972	1	9.3878
HYKK	2	0.20577	0.24176	0.988452	3035	1	-0.26008	0.12132	0.20244	0.97737	1973	1	-0.26008
NIPA1	1	0.87867	0.87892	1	11626	0	9.6659	0.12133	0.12103	0.949143	1974	1	9.6659
PRRT2	1	0.87852	0.87878	1	11624	0	9.3856	0.12148	0.12119	0.949143	1975	1	9.3856
TLR9	1	0.87852	0.87878	1	11625	0	9.3856	0.12148	0.12119	0.949143	1976	1	9.3856
TAF7	1	0.87852	0.87878	1	11623	0	9.3856	0.12148	0.12119	0.949143	1977	1	9.3856
TMEM134	2	0.36264	0.37183	1	4877	1	0.79859	0.12164	0.20291	0.97737	1978	1	0.79859
NIPA2	1	0.87829	0.87855	1	11622	0	9.3845	0.12171	0.12142	0.949143	1979	1	9.3845
SLC12A6	1	0.87817	0.87843	1	11621	0	9.6647	0.12183	0.12156	0.949143	1980	1	9.6647
DMAP1	2	0.87807	0.87792	1	11620	0	8.7483	0.12193	0.20331	0.97737	1981	2	8.7483
SLC6A2	1	0.87807	0.87833	1	11619	0	9.3834	0.12193	0.12167	0.949143	1982	1	9.3834
C19orf26	2	0.8779	0.87776	1	11618	0	8.9145	0.1221	0.20357	0.97737	1983	2	8.9145
SLC6A6	1	0.8779	0.87818	1	11616	0	9.3823	0.1221	0.12187	0.949143	1984	1	9.3823
CHERP	3	0.273	0.36288	1	3822	1	2.7187	0.12211	0.26159	0.983705	1985	2	2.7187
WSCD2	1	0.87762	0.87792	1	11614	0	9.3812	0.12238	0.12214	0.949143	1986	1	9.3812
CCDC63	1	0.87762	0.87792	1	11612	0	9.3812	0.12238	0.12214	0.949143	1987	1	9.3812
ARL5A	1	0.87762	0.87792	1	11613	0	9.3812	0.12238	0.12214	0.949143	1988	1	9.3812
PPTC7	2	0.31	0.32659	0.988452	4314	1	0.3478	0.12243	0.20405	0.97737	1989	1	0.3478
TEX19	2	0.87736	0.87722	1	11610	0	8.7987	0.12264	0.20437	0.97737	1990	2	8.7987
LUM	2	0.87736	0.87722	1	11608	0	8.5516	0.12264	0.20437	0.97737	1991	2	8.5516
FAM149B1	2	0.87736	0.87722	1	11609	0	8.7247	0.12264	0.20437	0.97737	1992	2	8.7247
PPP1R12B	2	0.85569	0.85531	1	11346	0	8.9057	0.12267	0.20441	0.97737	1993	2	8.9057
RASEF	3	0.63027	0.63104	1	8322	1	8.9262	0.12272	0.26272	0.983705	1994	2	8.9262
KRT14	1	0.87727	0.87758	1	11605	0	9.3801	0.12273	0.12249	0.949143	1995	1	9.3801
FAM167A	1	0.87727	0.87758	1	11606	0	9.3801	0.12273	0.12249	0.949143	1996	1	9.3801
FOXRED2	1	0.87727	0.87758	1	11603	0	9.3801	0.12273	0.12249	0.949143	1997	1	9.3801
APH1B	3	0.35892	0.41757	1	4862	1	7.9676	0.12286	0.263	0.983705	1998	2	7.9676
HTR7	2	0.55819	0.55796	1	7352	0	4.8637	0.1229	0.20478	0.97737	1999	1	4.8637
[truncated: 10,358 more rows]
